# Supplementary material for: An obesity-associated gut microbiome reprograms the intestinal epigenome and leads to altered colonic gene expression
Source: Genome Biol. 2018 Jan 23;19:7. doi: 10.1186/s13059-018-1389-1 (PMC5782396; doi:10.1186/s13059-018-1389-1)
Supplement: Supplementary file 1 — This file contains Table S1 which provides detailed descriptions of the components of the diets used in this study. (XLSX 9 kb) [file 13059_2018_1389_MOESM1_ESM.xlsx]

## Sheet:  Table S1
Table S1A Diet composition.
	Low fat diet(D12450B)		High fat diet(D12492)
Protein	gm%	kcal%	gm%	kcal%
Carbohydrate	19.2	20	26.2	20
Fat	67.3	70	26.3	20
	4.3	10	34.9	60
Total		100		100
	kcal/g		kcal/g
	3.85		5.24
	g/unit	kcal/unit	g/unit	kcal/unit
Casein, 30 Mesh	200	800	200	800
L-Cystine	3	12	3	12
Corn Starch	315	1260	0	0
Maltodextrin 10	35	140	125	500
Sucrose	350	1400	68.8	275.2
Cellulose, BW200	50	0	50	0
Soybean Oil	25	225	25	225
Lard	20	180	245	2205
Mineral Mix S10026	10	0	10	0
DiCalcium Phosphate	13	0	13	0
Calcium Carbonate	5.5	0	5.5	0
Potassium Citrate,1H2O	16.5	0	16.5	0
Vitamin Mix V10001	10	40	10	40
Choline Bitartrate	2	0	2	0
FD&C Dye	0.05	0	0.05	0
Total	1055.5	4057	773.85	4057
