# Supplementary material for: An obesity-associated gut microbiome reprograms the intestinal epigenome and leads to altered colonic gene expression
Source: Genome Biol. 2018 Jan 23;19:7. doi: 10.1186/s13059-018-1389-1 (PMC5782396; doi:10.1186/s13059-018-1389-1)
Supplement: Supplementary file 4 — This file contains a table providing the p value and fold change for the Affymetrix gene expression microarray experiment performed on animals at 20 weeks of dietary treatment. (XLSX 4268 kb) [file 13059_2018_1389_MOESM4_ESM.xlsx]

## Sheet:  gene expression
Table S3	Gene expression profile in HFD and LFD mice
This table provides p-value and fold change derived from Anova analysis of Affymetrix Microarray data. Expression values for all animals, all genes are available at GEO under the accession number GSE99327
			Male animals		Female animals
Transcript ID	Gene Symbol	RefSeq	p-value	Fold-Change(HFD vs. LFD)	p-value	Fold-Change(HFD vs. LFD)
TC0100000001.mm.1	Gm16088	ENSMUST00000160944	0.279733	-1.13649	0.732447	1.06445
TC0100000002.mm.1		---	0.0380534	1.29658	0.852648	1.03622
TC0100000003.mm.1	Gm26206	ENSMUST00000082908	0.767289	1.04169	0.751231	1.09373
TC0100000004.mm.1	Gm1992	ENSMUST00000161581	0.226733	1.23346	0.106243	-1.2995
TC0100000005.mm.1	Gm10568	XR_140426	0.36248	-1.1447	0.805389	-1.02105
TC0100000006.mm.1		---	0.217039	1.19841	0.852841	-1.01605
TC0100000007.mm.1		---	0.26056	1.07785	0.419958	1.0553
TC0100000008.mm.1	Gm22307	ENSMUST00000180019	0.0176931	1.10918	0.873716	-1.02863
TC0100000009.mm.1		---	0.676472	-1.06781	0.575005	1.12546
TC0100000011.mm.1		---	0.661755	1.03545	0.278691	1.24687
TC0100000012.mm.1	Gm16041	ENSMUST00000144339	0.519586	1.16097	0.582907	1.06865
TC0100000013.mm.1	Gm17101	ENSMUST00000169520	0.812053	-1.01783	0.775443	-1.02407
TC0100000014.mm.1	Atp6v1h	NM_133826	0.813118	1.01494	0.844729	1.01913
TC0100000015.mm.1		---	0.158978	1.13248	0.209239	1.19366
TC0100000016.mm.1		---	0.627581	-1.08934	0.239716	-1.1762
TC0100000017.mm.1		---	0.362379	-1.21329	0.340115	-1.2169
TC0100000018.mm.1	Oprk1	NM_001204371	0.748973	1.01676	0.479287	-1.04131
TC0100000019.mm.1		---	0.34615	1.06015	0.447265	1.17394
TC0100000020.mm.1		---	0.432722	1.09576	0.320625	-1.20382
TC0100000021.mm.1	Rb1cc1	NM_009826	0.455509	-1.04376	0.261382	1.06258
TC0100000022.mm.1	Fam150a	NM_001195732	0.191365	-1.10175	0.0208656	1.10807
TC0100000023.mm.1	St18	NM_001244692	0.450848	1.04698	0.778643	-1.02672
TC0100000025.mm.1		---	0.263019	1.15808	0.493269	1.15786
TC0100000026.mm.1		---	0.965391	1.00733	0.0579955	-1.18701
TC0100000027.mm.1	Pcmtd1	NM_183028	0.167024	-1.12243	0.255054	1.12097
TC0100000028.mm.1		---	0.67089	-1.07511	0.102984	1.10145
TC0100000029.mm.1		---	0.151167	-1.07164	0.678203	-1.02751
TC0100000030.mm.1	Gm9826	ENSMUST00000029124	0.415619	-1.06356	0.302193	1.10118
TC0100000031.mm.1	Gm23274	ENSMUST00000104056	0.189758	-1.05253	0.203797	-1.23628
TC0100000032.mm.1		---	0.811313	1.02946	0.585614	1.12573
TC0100000033.mm.1		---	0.0993331	1.20682	0.617776	1.10077
TC0100000034.mm.1	Gm24276	ENSMUST00000102181	0.170923	1.16208	0.670894	1.04126
TC0100000035.mm.1		---	0.537129	1.13677	0.368882	1.26422
TC0100000036.mm.1		---	0.643279	-1.06871	0.0587182	1.13422
TC0100000037.mm.1	Gm24765	ENSMUST00000083691	0.301825	-1.19719	0.672116	1.07112
TC0100000038.mm.1	Rrs1	NM_021511	0.300224	1.157	0.99439	-1.00104
TC0100000039.mm.1	Adhfe1	NM_175236	0.202496	-1.10923	0.548899	1.01474
TC0100000040.mm.1	Gm6161	ENSMUST00000121942	0.251612	-1.12892	0.360581	1.11239
TC0100000041.mm.1	3110035E14Rik	NM_178399	0.43093	1.07785	0.95418	1.00456
TC0100000042.mm.1		---	0.931956	1.01471	0.229008	1.17703
TC0100000043.mm.1	1700034P13Rik	NR_040462	0.0529674	1.08061	0.245776	-1.07063
TC0100000044.mm.1	Sgk3	NM_001037759	0.245201	-1.05414	0.351079	-1.06689
TC0100000045.mm.1	Mcmdc2	NM_177722	0.467453	1.05885	0.0347364	-1.09964
TC0100000046.mm.1		---	0.467426	1.04193	0.504154	-1.06302
TC0100000047.mm.1	Gm15818	ENSMUST00000134692	0.915048	1.0236	0.847376	-1.02659
TC0100000048.mm.1	Cspp1	NM_026493	0.378603	-1.04553	0.341063	1.05198
TC0100000049.mm.1		---	0.184843	-1.16781	0.683248	1.05853
TC0100000050.mm.1	Gm26348	ENSMUST00000157528	0.00148264	1.19897	0.293014	-1.09149
TC0100000051.mm.1		---	0.408113	-1.10723	0.525061	1.09575
TC0100000052.mm.1	Gm15603	ENSMUST00000119252	0.890484	1.01552	0.225034	-1.09914
TC0100000053.mm.1		---	0.13102	1.20996	0.455121	-1.13972
TC0100000054.mm.1	Gm22963	ENSMUST00000157960	0.227724	1.06714	0.527503	1.07314
TC0100000055.mm.1	Prex2	NM_001033636	0.110002	1.04464	0.394797	-1.04474
TC0100000056.mm.1	A830018L16Rik	NM_001160369	0.629678	1.02573	0.929796	1.00446
TC0100000057.mm.1		---	0.0675218	-1.42586	0.356749	1.05071
TC0100000058.mm.1		---	0.733079	-1.09142	0.766427	-1.0556
TC0100000059.mm.1	Gm22633	ENSMUST00000179834	0.803635	1.02308	0.705573	1.07725
TC0100000060.mm.1	Mir6341	NR_105759	0.14447	-1.33936	0.11244	-1.15337
TC0100000061.mm.1	Gm2383	ENSMUST00000181461	0.613558	-1.05237	0.345638	1.07738
TC0100000062.mm.1	Gm6216	ENSMUST00000182390	0.458549	1.12616	0.694505	1.08308
TC0100000063.mm.1	Gm17644	NR_045297	0.73599	1.04202	0.60543	1.04335
TC0100000064.mm.1	Sulf1	NM_001198565	0.0891289	1.1827	0.0940592	-1.24126
TC0100000065.mm.1		---	0.425928	1.13842	0.777192	1.04781
TC0100000066.mm.1	Gm5250	ENSMUST00000059065	0.901429	-1.01301	0.652622	1.10641
TC0100000067.mm.1		---	0.534492	1.05576	0.943529	-1.0117
TC0100000068.mm.1		---	0.21207	1.17714	0.092094	-1.1838
TC0100000069.mm.1		---	0.493662	-1.04411	0.0249628	-1.14461
TC0100000070.mm.1		---	0.918098	1.00839	0.692786	-1.06584
TC0100000071.mm.1	Xkr9	NM_001011873	0.19856	-1.19319	0.359573	-1.0601
TC0100000072.mm.1		---	0.803371	1.01826	0.528306	-1.04885
TC0100000073.mm.1	Gm25491	ENSMUST00000158733	0.553528	1.09509	0.657655	-1.0523
TC0100000074.mm.1		---	0.0760949	1.23796	0.346959	-1.08975
TC0100000075.mm.1		---	0.693112	-1.08069	0.773647	1.04729
TC0100000076.mm.1	Gm22616	ENSMUST00000179783	0.629177	-1.01647	0.555187	1.099
TC0100000077.mm.1		---	0.203958	1.27461	0.705016	-1.07527
TC0100000078.mm.1		---	0.782133	-1.04647	0.316234	-1.33365
TC0100000079.mm.1	Gm9947	ENSMUST00000067599	0.0269983	1.18933	0.35359	-1.03816
TC0100000080.mm.1		---	0.2481	1.14467	0.850565	1.0236
TC0100000081.mm.1	Rpl5-ps1	ENSMUST00000121367	0.573584	-1.03364	0.513548	1.02906
TC0100000082.mm.1	Kcnb2	NM_001098528	0.683711	-1.05287	0.781574	1.01377
TC0100000083.mm.1		---	0.680365	1.08296	0.512591	1.16157
TC0100000084.mm.1		---	0.340823	1.16613	0.466255	-1.11126
TC0100000085.mm.1		---	0.115182	1.20235	0.360524	-1.1194
TC0100000086.mm.1		---	0.418305	1.13462	0.122425	1.38002
TC0100000087.mm.1		---	0.756643	1.01656	0.68622	-1.09116
TC0100000088.mm.1		---	0.35895	1.07792	0.356295	-1.19276
TC0100000089.mm.1		---	0.750843	1.05475	0.761111	1.08102
TC0100000090.mm.1	Gm25168	ENSMUST00000104189	0.0538876	-1.0453	0.099191	1.10442
TC0100000091.mm.1		---	0.615257	-1.03173	0.24145	-1.10271
TC0100000092.mm.1	Terf1	NM_001286628	0.104413	-1.12124	0.194952	-1.09518
TC0100000093.mm.1		---	0.0906304	1.14021	0.0228228	1.48424
TC0100000094.mm.1		---	0.845912	1.0217	0.941317	1.00868
TC0100000095.mm.1	Gm23259	ENSMUST00000158318	0.126607	1.10887	0.176965	-1.16145
TC0100000096.mm.1	Gm7634	XR_104530	0.983694	1.00363	0.48738	-1.16324
TC0100000097.mm.1	Rdh10	NM_133832	0.972729	-1.00264	0.553113	1.07058
TC0100000098.mm.1	Gm7568	ENSMUST00000159190	0.00963055	1.11704	0.11132	-1.05647
TC0100000099.mm.1		---	0.987616	1.00096	0.185086	1.11904
TC0100000100.mm.1	D030040B21Rik	NR_037998	0.864967	-1.01303	0.179991	1.08336
TC0100000101.mm.1	Tmem70	NM_026392	0.104595	-1.12803	0.273205	1.12146
TC0100000102.mm.1		---	0.0118701	-1.21722	0.265353	-1.16004
TC0100000103.mm.1	Ly96	NM_001159711	0.206206	-1.22747	0.811328	-1.12231
TC0100000104.mm.1		---	0.71582	-1.03694	0.121462	1.15212
TC0100000105.mm.1		---	0.170616	1.37993	0.227142	-1.10248
TC0100000106.mm.1		---	0.813669	-1.02222	0.481114	-1.10047
TC0100000107.mm.1		---	0.276013	1.08491	0.0926054	-1.22794
TC0100000108.mm.1		---	0.195166	1.12726	0.480097	1.08973
TC0100000109.mm.1	Gdap1	NM_010267	0.755213	-1.01537	0.687725	-1.02649
TC0100000110.mm.1		---	0.311134	1.16831	0.201873	1.10129
TC0100000111.mm.1	Gm25166	ENSMUST00000158909	0.0267379	-1.41892	0.334885	-1.17943
TC0100000112.mm.1	Pi15	NM_053191	0.929578	1.00457	0.951095	-1.00392
TC0100000113.mm.1	Crispld1	NM_031402	0.165159	-1.03163	0.216855	-1.04261
TC0100000114.mm.1		---	0.621273	1.09796	0.792073	-1.04071
TC0100000115.mm.1	Tfap2d	NM_153154	0.505607	1.05159	0.265301	-1.07298
TC0100000116.mm.1	Tfap2b	NM_001025305	0.369869	1.08004	0.426229	-1.04866
TC0100000117.mm.1		---	0.269911	1.11969	0.608564	-1.05942
TC0100000118.mm.1		---	0.593729	-1.08672	0.119106	1.4477
TC0100000119.mm.1		---	0.988375	1.00227	0.300707	-1.06061
TC0100000120.mm.1		---	0.96298	1.00752	0.582838	1.1232
TC0100000121.mm.1		---	0.431141	1.12574	0.964977	-1.00662
TC0100000122.mm.1		---	0.234571	1.21752	0.39376	-1.03493
TC0100000123.mm.1		---	0.00611649	1.55093	0.882923	1.00687
TC0100000124.mm.1	4930486I03Rik	NR_045734	0.0409688	-1.12658	0.388186	-1.10228
TC0100000125.mm.1	Mir206	NR_029593	0.221599	1.1281	0.923944	-1.00717
TC0100000126.mm.1		---	0.25395	1.11065	0.703533	1.05286
TC0100000127.mm.1	Il17a	NM_010552	0.695564	1.05403	0.0941865	1.16179
TC0100000128.mm.1		---	0.459239	1.03897	0.25068	1.11387
TC0100000129.mm.1	Paqr8	NM_028829	0.824853	-1.07389	0.837593	1.03102
TC0100000130.mm.1		---	0.829872	-1.10113	0.769094	-1.11317
TC0100000131.mm.1	Efhc1	NM_027974	0.484831	1.03582	0.65429	-1.03818
TC0100000132.mm.1		---	0.591623	1.06969	0.514296	1.05438
TC0100000133.mm.1	Tmem14a	NM_029398	0.714884	1.02919	0.194553	1.14664
TC0100000134.mm.1		---	0.75764	1.04821	0.669734	1.0904
TC0100000135.mm.1	Gsta3	NM_001077353	0.6459	-1.07251	0.670672	1.0985
TC0100000136.mm.1	LOC101056100	ENSMUST00000178379	0.767637	1.03099	0.782691	-1.02911
TC0100000137.mm.1	Khdc1a	NM_183322	0.18812	1.09583	0.0250612	-1.28947
TC0100000138.mm.1	Gm16329	ENSMUST00000148174	0.00971173	1.18502	0.149548	-1.2261
TC0100000139.mm.1	Gm16327	ENSMUST00000137146	0.741639	-1.07856	0.59071	-1.04513
TC0100000140.mm.1	Khdc1c	NM_001033904	0.897155	1.0121	0.159927	-1.18047
TC0100000141.mm.1	Gm2709	ENSMUST00000142979	0.183949	1.10066	0.519879	-1.05657
TC0100000142.mm.1	Gm16533	ENSMUST00000140035	0.806243	-1.05712	0.532318	1.04476
TC0100000143.mm.1	Khdc1b	NM_001113187	0.986217	1.00256	0.895593	1.01737
TC0100000144.mm.1	Gm16328	ENSMUST00000126985	0.581728	1.07754	0.398139	-1.12451
TC0100000145.mm.1		---	0.025463	1.11498	0.00589402	1.2472
TC0100000146.mm.1		---	0.93358	1.00852	0.168568	-1.22565
TC0100000147.mm.1	Gm26580	ENSMUST00000181002	0.34528	-1.06368	0.222578	-1.12447
TC0100000148.mm.1	Gm26866	ENSMUST00000180414	0.920561	-1.01156	0.922923	-1.01417
TC0100000149.mm.1		---	0.13505	1.06731	0.557784	1.08734
TC0100000150.mm.1		---	0.0669624	1.43916	0.883455	1.02851
TC0100000151.mm.1	Gm24176	ENSMUST00000158928	0.0520844	1.41783	0.558793	-1.11346
TC0100000152.mm.1		---	0.312088	-1.28702	0.668226	1.09573
TC0100000153.mm.1		---	0.0836191	-1.53703	0.49746	-1.17221
TC0100000154.mm.1	Mir30a	NR_029533	0.0819507	-1.22398	0.862085	1.02699
TC0100000155.mm.1		---	0.00669809	-1.54387	0.642854	1.08729
TC0100000156.mm.1	Mir30c-2	NR_029717	0.245519	-1.24298	0.577144	-1.12575
TC0100000157.mm.1	Gm7784	ENSMUST00000180769	0.641966	1.02953	0.487275	-1.04218
TC0100000158.mm.1		---	0.748738	-1.01962	0.0139671	-1.15163
TC0100000159.mm.1	B3gat2	NM_172124	0.837512	-1.01415	0.908844	-1.00337
TC0100000160.mm.1	ENSMUSG00000053484	ENSMUST00000181961	0.669561	1.02793	0.971804	1.00211
TC0100000161.mm.1		---	0.104225	-1.08811	0.521377	1.08538
TC0100000162.mm.1		---	0.368651	1.06724	0.724874	-1.02363
TC0100000163.mm.1	Gm26607	ENSMUST00000180661	0.17343	1.24466	0.44994	-1.12426
TC0100000164.mm.1	Col9a1	NM_007740	0.163728	1.06175	0.19436	-1.06136
TC0100000165.mm.1		---	0.169365	-1.06611	0.541612	1.05235
TC0100000166.mm.1		---	0.745966	1.03989	0.0640878	-1.21467
TC0100000167.mm.1		---	0.7023	-1.023	0.120471	-1.17176
TC0100000168.mm.1		---	0.552176	1.03548	0.931725	1.01462
TC0100000169.mm.1		---	0.312886	-1.05353	0.34962	1.08566
TC0100000170.mm.1		---	0.328074	1.06583	0.970185	1.00822
TC0100000171.mm.1	Lmbrd1	NM_026719	0.471146	-1.05395	0.318477	1.03982
TC0100000172.mm.1		---	0.567407	-1.07838	0.877241	-1.02996
TC0100000173.mm.1		---	0.103557	1.19089	0.762978	-1.03184
TC0100000174.mm.1	Gm15702	ENSMUST00000119680	0.108784	-1.04073	0.780898	1.01854
TC0100000175.mm.1		---	0.66324	-1.11504	0.0751313	1.07069
TC0100000176.mm.1	Gm25294	ENSMUST00000122791	0.392982	1.07734	0.460872	-1.1225
TC0100000177.mm.1	Gm9884	ENSMUST00000064487	0.408027	-1.07638	0.328844	-1.17287
TC0100000178.mm.1		---	0.581167	-1.19253	0.867561	1.02707
TC0100000179.mm.1	Gm24064	ENSMUST00000157486	0.530438	1.12196	0.918494	1.02113
TC0100000180.mm.1		---	0.390371	1.09405	0.813634	1.03354
TC0100000181.mm.1		---	0.464588	1.06688	0.517107	-1.05494
TC0100000182.mm.1	Gm5524	XR_104583	0.350544	1.07897	0.0795896	-1.24409
TC0100000183.mm.1		---	0.00216783	1.05802	0.324997	-1.14224
TC0100000184.mm.1	Gm6462	XM_888439	0.878771	-1.02322	0.273426	1.05036
TC0100000185.mm.1	Gm22679	ENSMUST00000116975	0.44928	-1.21027	0.0248588	-1.94971
TC0100000186.mm.1	Mir6342	NR_105760	0.671064	1.12857	0.775185	1.04816
TC0100000187.mm.1	Gm23771	ENSMUST00000178702	0.334285	1.18913	0.59819	-1.04135
TC0100000188.mm.1		---	0.0691595	-1.1655	0.161246	-1.13531
TC0100000189.mm.1		---	0.157299	-1.09698	0.134938	1.1804
TC0100000190.mm.1		---	0.0161033	-1.32292	0.134546	-1.22689
TC0100000191.mm.1		---	0.774629	1.01535	0.114364	1.10624
TC0100000192.mm.1		---	0.182116	1.1407	0.737917	-1.04321
TC0100000193.mm.1	Lgsn	NM_153601	0.742765	1.06863	0.958761	-1.00346
TC0100000194.mm.1	Pih1d3	NM_029062	0.445663	1.10296	0.152365	-1.07944
TC0100000195.mm.1	Gm4850	NR_015347	0.151166	-1.12997	0.401007	-1.06958
TC0100000196.mm.1	Gm6489	ENSMUST00000178167	0.0018961	1.28593	0.0498333	-1.1967
TC0100000197.mm.1		---	0.881349	1.03997	0.569452	-1.09753
TC0100000198.mm.1	Gm10307	ENSMUST00000095050	0.0208403	-1.25441	0.65332	1.02485
TC0100000199.mm.1	Gm7910	ENSMUST00000117896	0.641993	-1.02967	0.737654	-1.01225
TC0100000200.mm.1		---	0.593729	-1.08672	0.119106	1.4477
TC0100000201.mm.1	Khdrbs2	NM_133235	0.443253	1.05296	0.542307	1.02702
TC0100000202.mm.1		---	0.546223	1.07192	0.817457	1.03398
TC0100000203.mm.1		---	0.0372964	1.24657	0.223299	-1.12639
TC0100000204.mm.1		---	0.977212	-1.00255	0.688688	-1.04805
TC0100000205.mm.1		---	0.403239	-1.04459	0.252876	-1.16362
TC0100000206.mm.1		---	0.608143	1.12611	0.364722	-1.18875
TC0100000207.mm.1		---	0.586801	1.09019	0.535102	1.11559
TC0100000208.mm.1		---	0.125673	-1.10901	0.498287	-1.05433
TC0100000209.mm.1		---	0.475086	1.09675	0.764546	-1.05293
TC0100000210.mm.1	Gm23024	ENSMUST00000158770	0.956752	1.00882	0.015742	-1.49328
TC0100000211.mm.1	Gm24901	ENSMUST00000158125	0.102853	1.35775	0.158122	1.12837
TC0100000212.mm.1	Gm25792	ENSMUST00000083289	0.988725	1.00247	0.768547	-1.07029
TC0100000213.mm.1	Gm23453	ENSMUST00000083326	0.730942	-1.0282	0.356547	-1.15859
TC0100000214.mm.1	1700001G17Rik	NR_033199	0.195019	1.13151	0.901644	1.0124
TC0100000215.mm.1	Rab23	NM_001159729	0.0209692	-1.06763	0.000342799	-1.08466
TC0100000216.mm.1	Dst	NM_001276764	0.536336	1.07765	0.690755	1.05694
TC0100000217.mm.1		---	0.241829	1.21794	0.48819	1.13711
TC0100000218.mm.1		---	0.792567	-1.02961	0.702886	-1.06047
TC0100000219.mm.1		---	0.660099	1.06775	0.778164	1.01288
TC0100000220.mm.1	Mir6896	NR_105861	0.327546	1.15463	0.000821622	1.17533
TC0100000221.mm.1	D630036G22Rik	OTTMUST00000117001	0.656974	-1.13397	0.808489	-1.07369
TC0100000222.mm.1	Imp4	NM_178601	0.0536624	-1.12589	0.898898	1.01539
TC0100000223.mm.1	D1Ertd448e	XR_104542	0.531837	-1.11725	0.684256	-1.04797
TC0100000224.mm.1	Ptpn18	NM_011206	0.452497	-1.0529	0.0576845	1.18517
TC0100000225.mm.1		---	0.480686	-1.14306	0.325069	1.15404
TC0100000226.mm.1	Prss39	NM_009355	0.265368	1.07186	0.76493	-1.05146
TC0100000227.mm.1	Cfc1	NM_007685	0.371502	1.06891	0.560095	-1.02182
TC0100000228.mm.1	Amer3	NM_213727	0.69784	-1.01427	0.0238005	1.1289
TC0100000229.mm.1		---	0.864382	-1.06068	0.512268	-1.1794
TC0100000230.mm.1	Arhgef4	NM_183019	0.416488	1.03126	0.255259	-1.05159
TC0100000231.mm.1		---	0.817768	1.03503	0.534252	-1.09562
TC0100000232.mm.1		---	0.697443	1.06378	0.411794	1.14082
TC0100000233.mm.1	Plekhb2	NM_145516	0.269524	-1.08779	0.110078	-1.10394
TC0100000234.mm.1	Gm25634	ENSMUST00000082667	0.347389	-1.07241	0.992042	-1.00137
TC0100000235.mm.1	1110002O04Rik	uc007apm.1	0.00202154	-1.30876	0.147905	-1.13977
TC0100000236.mm.1		---	0.822365	1.04761	0.900418	-1.01185
TC0100000237.mm.1	Hs6st1	NM_015818	0.073685	-1.21583	0.228683	1.18531
TC0100000238.mm.1		---	0.109727	1.29767	0.755532	-1.02184
TC0100000239.mm.1		---	0.256165	1.2038	0.369659	-1.09344
TC0100000240.mm.1	Arid5a	NM_001172205	0.705266	1.01278	0.308422	-1.03785
TC0100000241.mm.1		---	0.748313	1.03513	0.960947	1.00342
TC0100000242.mm.1	Fer1l5	NM_001277076	0.143669	1.06221	0.15826	-1.04148
TC0100000243.mm.1		---	0.448615	1.05499	0.671013	-1.0413
TC0100000244.mm.1	Cnnm4	NM_033570	0.273911	1.1048	0.443133	1.0986
TC0100000245.mm.1		---	0.792787	-1.05599	0.994439	1.00097
TC0100000246.mm.1		---	0.253264	-1.35565	0.861939	-1.01895
TC0100000247.mm.1	Cnnm3	NM_001039551	0.954853	-1.00136	0.565251	1.02067
TC0100000248.mm.1		---	0.494914	-1.07165	0.24911	1.17382
TC0100000249.mm.1		---	0.37049	1.09255	0.891421	1.00752
TC0100000250.mm.1	D430040D24Rik	ENSMUST00000149224	0.31128	1.05792	0.850955	1.01694
TC0100000251.mm.1	Gm6428	ENSMUST00000161062	0.0328528	-1.15422	0.830287	1.03055
TC0100000252.mm.1	Gm24133	ENSMUST00000104746	0.737646	1.05911	0.70217	-1.04344
TC0100000253.mm.1	Cox5b	NM_009942	0.0148403	1.10976	0.793922	1.03132
TC0100000254.mm.1	4933424G06Rik	NR_040290	0.96575	1.00211	0.67899	-1.03993
TC0100000255.mm.1	Zap70	NM_001289612	0.530502	1.02904	0.509143	1.02109
TC0100000256.mm.1	n-R5s210	ENSMUST00000177688	0.883555	-1.02308	0.345996	1.30746
TC0100000257.mm.1	Vwa3b	XM_003084438	0.569344	1.02861	0.440799	-1.03296
TC0100000258.mm.1	Cnga3	NM_001282010	0.126324	1.12922	0.791086	1.0144
TC0100000259.mm.1	Inpp4a	NM_030266	0.490355	-1.0417	0.303811	1.03854
TC0100000260.mm.1	Unc50	NM_026123	0.289625	-1.04002	0.0872934	1.10406
TC0100000261.mm.1		---	0.661703	1.03611	0.706852	1.06137
TC0100000262.mm.1		---	0.597536	1.05837	0.397271	-1.05059
TC0100000263.mm.1	4930556I23Rik	ENSMUST00000160659	0.526426	1.07678	0.0517236	-1.10543
TC0100000264.mm.1		---	0.697519	1.01789	0.174832	-1.05655
TC0100000265.mm.1		---	0.63998	1.05879	0.245577	-1.12247
TC0100000266.mm.1	Gm26805	ENSMUST00000181885	0.199503	1.10075	0.422504	-1.12386
TC0100000267.mm.1	Lipt1	NM_001037918	0.123876	-1.14473	0.096731	-1.09321
TC0100000268.mm.1	Mrpl30	NM_027098	0.721381	-1.02621	0.700212	1.0274
TC0100000269.mm.1	Gm15457	ENSMUST00000129513	0.301609	1.07386	0.424437	1.07058
TC0100000270.mm.1	Gm23409	ENSMUST00000158516	0.354322	1.232	0.194469	-1.2553
TC0100000271.mm.1	Eif5b	NM_198303	0.124457	-1.15627	0.844301	-1.01629
TC0100000272.mm.1		---	0.87432	-1.02234	0.833349	1.0414
TC0100000273.mm.1		---	0.708109	1.0192	0.617287	-1.01851
TC0100000274.mm.1	Gm16150	ENSMUST00000127620	0.747948	-1.02154	0.0816304	1.17022
TC0100000275.mm.1	Gm16151	ENSMUST00000129696	0.330055	1.08371	0.840999	-1.02227
TC0100000276.mm.1	Gm16152	ENSMUST00000131663	0.763005	-1.00899	0.742717	1.01504
TC0100000277.mm.1		---	0.872813	1.01554	0.931641	-1.01227
TC0100000278.mm.1		---	0.829084	-1.05733	0.631394	-1.05396
TC0100000279.mm.1	Nms	NM_001011684	0.267133	1.06439	0.0887416	-1.12858
TC0100000280.mm.1	Pdcl3	NM_026850	0.301588	-1.04703	0.530547	-1.0377
TC0100000281.mm.1		---	0.0633062	-1.42381	0.486531	-1.10405
TC0100000282.mm.1	Npas2	NM_008719	0.00115712	-2.27685	0.0390739	-1.70827
TC0100000283.mm.1	Gm3617	ENSMUST00000173076	0.276215	-1.13688	0.758769	1.05947
TC0100000284.mm.1	Rpl31	NM_001252218	0.561512	-1.03855	0.666447	1.02166
TC0100000285.mm.1	Gm24826	ENSMUST00000083695	0.216554	1.11614	0.930162	-1.0181
TC0100000286.mm.1	Cnot11	NM_028043	0.161223	-1.07376	0.847164	1.00954
TC0100000287.mm.1	D930019O06Rik	ENSMUST00000181841	0.531455	-1.1095	0.438506	-1.11469
TC0100000288.mm.1		---	0.475133	1.06803	0.76904	-1.04814
TC0100000289.mm.1	Map4k4	NM_001252200	0.438728	-1.07052	0.0859605	-1.03855
TC0100000290.mm.1		---	0.654857	-1.06129	0.162327	-1.1511
TC0100000291.mm.1		---	0.089458	-1.20919	0.753561	1.05779
TC0100000292.mm.1	Il1r2	NM_010555	0.308835	1.08597	0.0373762	-1.12416
TC0100000293.mm.1		---	0.628501	1.01692	0.509037	-1.09155
TC0100000294.mm.1		---	0.0742331	1.22978	0.14792	-1.19745
TC0100000295.mm.1	Il1r1	NM_001123382	0.00994338	-1.53852	0.825397	-1.053
TC0100000296.mm.1		---	0.446692	-1.10622	0.655557	1.0637
TC0100000297.mm.1	Il1rl2	NM_133193	0.755022	1.03925	0.723383	1.11898
TC0100000298.mm.1	Il1rl1	NM_001025602	0.378001	1.04498	0.355299	-1.08708
TC0100000299.mm.1	Il18r1	NM_001161842	0.814475	1.01533	0.00611279	-1.17086
TC0100000300.mm.1	Il18rap	NM_010553	0.924634	1.00427	0.0479163	-1.08612
TC0100000301.mm.1	Slc9a4	NM_177084	0.35918	1.05912	0.0952627	-1.12693
TC0100000302.mm.1	Slc9a2	NM_001033289	0.294412	1.11044	0.442476	1.15154
TC0100000303.mm.1		---	0.141738	-1.08784	0.438658	1.10371
TC0100000304.mm.1	Tmem182	NM_001081198	0.139078	1.17386	0.862755	1.0111
TC0100000305.mm.1		---	0.0477771	1.14285	0.876122	-1.01609
TC0100000306.mm.1		---	0.142492	1.21795	0.495735	-1.09376
TC0100000307.mm.1		---	0.0490465	1.31259	0.0392123	-1.07681
TC0100000308.mm.1	Gm9915	ENSMUST00000066196	0.713419	-1.02149	0.908344	-1.01612
TC0100000309.mm.1		---	0.180124	1.07681	0.734683	1.01481
TC0100000310.mm.1		---	0.0984103	1.12839	0.415543	-1.16561
TC0100000311.mm.1		---	0.0122773	1.51035	0.766273	-1.0409
TC0100000312.mm.1	Pou3f3	NM_008900	0.672113	-1.02166	0.980129	1.00174
TC0100000313.mm.1		---	0.945639	1.00735	0.0225301	1.13318
TC0100000314.mm.1		---	0.283971	1.17323	0.866833	1.0196
TC0100000315.mm.1	Mrps9	NM_023514	0.363283	-1.10058	0.0745634	1.07022
TC0100000316.mm.1		---	0.187473	-1.07258	0.0466619	1.07819
TC0100000317.mm.1	Gpr45	NM_053107	0.0469849	1.23081	0.481114	1.00962
TC0100000318.mm.1	Gm24001	ENSMUST00000158463	0.00958824	-1.16602	0.793393	1.08488
TC0100000319.mm.1	8430432A02Rik	ENSMUST00000039080	0.0191539	1.25333	0.865336	-1.01858
TC0100000320.mm.1	AI597479	NM_133818	0.51438	-1.04103	0.676319	-1.05661
TC0100000321.mm.1	Gm8210	XM_985134	0.0153014	-1.12054	0.551472	1.0495
TC0100000322.mm.1		---	0.314768	1.14741	0.321847	-1.14443
TC0100000323.mm.1	Nck2	NM_010879	0.260867	-1.08525	0.910944	-1.01099
TC0100000324.mm.1		---	0.136368	-1.35712	0.75202	1.01359
TC0100000325.mm.1		---	0.0597446	-1.24357	0.483587	1.05147
TC0100000326.mm.1		---	0.143123	-1.30149	0.733707	1.03223
TC0100000327.mm.1		---	0.0413412	-1.3081	0.314822	-1.08979
TC0100000328.mm.1		---	0.200671	-1.20517	0.825907	-1.0261
TC0100000329.mm.1	1500015O10Rik	NM_024283	0.789582	-1.03478	0.194322	-1.13162
TC0100000330.mm.1	Gm16103	ENSMUST00000163003	0.218615	1.17777	0.76409	-1.05366
TC0100000331.mm.1	Gm26352	ENSMUST00000158223	0.460658	-1.10076	0.219415	1.10499
TC0100000332.mm.1	Tpp2	NM_009418	0.0604094	-1.17523	0.636087	1.0445
TC0100000333.mm.1	Bivm	NM_144558	0.0386007	-1.13265	0.84512	-1.02963
TC0100000334.mm.1	Ercc5	NM_011729	0.362187	-1.04289	0.375327	1.03795
TC0100000335.mm.1		---	0.673628	1.05307	0.0932205	1.10886
TC0100000336.mm.1	Gm15833	ENSMUST00000161563	0.41084	-1.10744	0.130907	-1.23041
TC0100000337.mm.1		---	0.178016	1.16199	0.166556	1.09089
TC0100000338.mm.1	Gulp1	NM_028450	0.524277	-1.10889	0.3617	-1.13514
TC0100000339.mm.1		---	0.944202	1.00582	0.0903467	-1.18416
TC0100000340.mm.1		---	0.424251	1.14338	0.782463	-1.04634
TC0100000341.mm.1		---	0.958705	-1.01358	0.843416	1.06589
TC0100000342.mm.1	Gm16102	ENSMUST00000160955	0.875925	1.0176	0.106397	-1.23978
TC0100000343.mm.1	Col3a1	NM_009930	0.0753314	1.04633	0.0165931	-1.11885
TC0100000344.mm.1		---	0.598075	1.06209	0.551044	1.09544
TC0100000345.mm.1		---	0.222965	1.28124	0.818027	-1.09264
TC0100000346.mm.1		---	0.315427	1.14159	0.822725	1.06809
TC0100000347.mm.1		---	0.593729	-1.08672	0.119106	1.4477
TC0100000348.mm.1	Gm23974	ENSMUST00000083321	0.477621	-1.15668	0.461042	-1.16952
TC0100000349.mm.1		---	0.693475	1.04311	0.256891	-1.17438
TC0100000350.mm.1	Gm23984	ENSMUST00000157139	0.0100291	1.31475	0.800393	-1.03226
TC0100000351.mm.1	Wdr75	NM_028599	0.26116	-1.09204	0.595296	1.03997
TC0100000352.mm.1	Rpl23a-ps1	ENSMUST00000085632	0.651925	1.03709	0.988739	1.00175
TC0100000353.mm.1	Dnah7b	NM_001160386	0.660586	1.00516	0.088586	1.03996
TC0100000354.mm.1	n-R5s211	ENSMUST00000093689	0.976177	1.00345	0.352556	1.21408
TC0100000355.mm.1	Hspa8	uc007axa.1	?	1	0.184644	1.00761
TC0100000356.mm.1	Dnah7c	XM_003084436	0.474166	1.02095	0.302412	1.01995
TC0100000357.mm.1	Hspa8	uc007axe.1	?	1	0.120093	1.01468
TC0100000358.mm.1	Gm8357	ENSMUST00000181115	0.0683788	1.32229	0.501147	1.09897
TC0100000359.mm.1	Gm22693	ENSMUST00000175049	0.776572	-1.03178	0.725865	-1.05539
TC0100000360.mm.1	C230029F24Rik	XR_104575	0.170507	1.23169	0.326799	-1.09958
TC0100000361.mm.1		---	0.147001	1.18946	0.98352	1.00553
TC0100000362.mm.1	Gm25843	ENSMUST00000122582	0.741728	-1.02111	0.265247	-1.10429
TC0100000363.mm.1		---	0.675643	-1.06068	0.320188	1.10844
TC0100000364.mm.1	Tmeff2	NM_019790	0.249504	1.04019	0.997029	1.00024
TC0100000365.mm.1		---	0.403144	1.11018	0.108109	1.23388
TC0100000366.mm.1		---	0.413489	1.14083	0.758114	1.06825
TC0100000367.mm.1	Gm25736	ENSMUST00000175165	0.765577	1.01861	0.658768	1.03467
TC0100000368.mm.1		---	0.457308	1.08737	0.427936	1.13998
TC0100000369.mm.1		---	0.216845	1.15151	0.30731	-1.12201
TC0100000370.mm.1		---	0.886706	-1.0106	0.50788	-1.08452
TC0100000371.mm.1		---	0.324985	-1.15164	0.554379	-1.06641
TC0100000372.mm.1	Sdpr	NM_138741	0.268915	1.08126	0.0519008	-1.20048
TC0100000373.mm.1		---	0.0592157	1.14915	0.471473	1.09038
TC0100000374.mm.1	Stat4	NM_011487	0.815334	1.01509	0.0616856	-1.13602
TC0100000375.mm.1	Stat1	NM_001205313	0.270006	-1.12144	0.423389	1.07128
TC0100000376.mm.1		---	0.0126512	-1.34097	0.639652	1.07607
TC0100000377.mm.1		---	0.269798	1.1218	0.407429	-1.12779
TC0100000378.mm.1		---	0.441245	1.07084	0.640881	1.08775
TC0100000379.mm.1		---	0.673013	1.02357	0.766488	1.01915
TC0100000380.mm.1	Tmem194b	NM_001142647	0.0627698	-1.06659	0.289678	-1.06384
TC0100000381.mm.1	Hibch	NM_146108	0.230355	-1.06522	0.218628	1.07799
TC0100000382.mm.1		---	0.221235	1.14909	0.912134	-1.0061
TC0100000383.mm.1	Mstn	NM_010834	0.285368	1.09661	0.306494	-1.13817
TC0100000384.mm.1	Gm24349	ENSMUST00000158709	0.228466	1.18686	0.543655	-1.12926
TC0100000385.mm.1		---	0.575095	1.08891	0.298858	-1.11929
TC0100000386.mm.1	Ormdl1	NM_145517	0.784222	1.02146	0.912317	-1.01155
TC0100000387.mm.1	Osgepl1	NM_001285839	0.137976	-1.06161	0.199629	1.02859
TC0100000388.mm.1		---	0.876173	1.01848	0.308496	1.17222
TC0100000389.mm.1	Mir7681	NR_106149	0.602406	1.11253	0.319227	-1.2056
TC0100000390.mm.1	Ccdc150	NM_030025	0.169898	1.04343	0.232519	-1.05308
TC0100000391.mm.1	4930444A19Rik	uc007azt.1	0.274739	1.08906	0.838563	1.02564
TC0100000392.mm.1	Gm24053	ENSMUST00000158620	0.48709	1.08504	0.363224	1.1673
TC0100000393.mm.1	Coq10b	NM_001039710	0.356536	1.15722	0.0594787	1.32156
TC0100000394.mm.1		---	0.207333	1.11103	0.94452	-1.01627
TC0100000395.mm.1	Hspe1	NM_008303	0.570769	-1.14117	0.679126	-1.05555
TC0100000396.mm.1	Gm16581	ENSMUST00000160730	0.665123	-1.03495	0.123246	1.15028
TC0100000397.mm.1	Mob4	NM_025283	0.388386	-1.09882	0.916981	-1.00957
TC0100000398.mm.1	Gm10561	ENSMUST00000181563	0.0207782	-1.22418	0.724977	1.05121
TC0100000399.mm.1	Mars2	NM_175439	0.128774	-1.13527	0.081672	1.14184
TC0100000400.mm.1		---	0.195738	-1.16294	0.957499	1.00636
TC0100000401.mm.1		---	0.640677	-1.05586	0.655324	-1.08441
TC0100000402.mm.1		---	0.731024	1.02009	0.142042	1.42243
TC0100000403.mm.1	Gm8292	ENSMUST00000135190	0.691605	-1.05015	0.522697	-1.04818
TC0100000404.mm.1	Plcl1	NM_001114663	0.233065	1.01253	0.583712	-1.0417
TC0100000405.mm.1		---	0.777193	-1.02468	0.997042	-1.00048
TC0100000406.mm.1		---	0.428236	-1.1747	0.761	-1.03724
TC0100000407.mm.1		---	0.244716	-1.15714	0.141145	-1.23942
TC0100000408.mm.1		---	0.785358	1.0419	0.0170901	-1.26372
TC0100000409.mm.1		---	0.542774	1.05963	0.1806	-1.13189
TC0100000410.mm.1		---	0.355516	-1.10145	0.454136	1.15508
TC0100000411.mm.1		---	0.514172	-1.05687	0.224821	1.14542
TC0100000412.mm.1		---	0.67212	-1.05285	0.0675912	-1.22943
TC0100000413.mm.1		---	0.382581	-1.12355	0.0112677	-1.26602
TC0100000414.mm.1	9130227L01Rik	NR_045837	0.598162	1.03773	0.130769	-1.13897
TC0100000415.mm.1	1700003I22Rik	uc007baq.1	0.27168	1.10367	0.371622	-1.07412
TC0100000416.mm.1		---	0.144787	1.5712	0.490751	1.1424
TC0100000417.mm.1	9130024F11Rik	NR_024325	0.990046	-1.00035	0.185174	-1.08231
TC0100000418.mm.1		---	0.657974	-1.03179	0.149962	1.23225
TC0100000419.mm.1		---	0.412551	1.0868	0.425577	-1.05793
TC0100000420.mm.1	1700066M21Rik	NM_028546	0.630752	1.03022	0.142986	-1.19822
TC0100000422.mm.1	9430016H08Rik	NM_001081181	0.0433489	-1.13501	0.287745	1.06922
TC0100000423.mm.1	Gm24014	ENSMUST00000157728	0.791877	1.05104	0.585731	1.04245
TC0100000424.mm.1	Spats2l	NM_001164566	0.150066	1.21115	0.13299	-1.16231
TC0100000425.mm.1		---	0.911741	1.00586	0.168302	-1.11499
TC0100000426.mm.1	Sgol2	NM_001177867	0.0144737	-1.11239	0.477425	-1.10345
TC0100000427.mm.1	Aox1	NM_009676	0.678362	1.01473	0.540399	1.01571
TC0100000428.mm.1	Aox3	NM_023617	0.275334	1.04852	0.443349	-1.02651
TC0100000429.mm.1		---	0.741076	1.02762	0.189349	1.17248
TC0100000430.mm.1	Aox4	NM_023631	0.129342	1.05073	0.863431	-1.00866
TC0100000431.mm.1	Aox2	NM_001008419	0.206093	1.06809	0.284083	-1.05624
TC0100000432.mm.1		---	0.554249	-1.06466	0.32853	1.10089
TC0100000433.mm.1	Bzw1	NM_025824	0.587114	-1.05175	0.441593	-1.13316
TC0100000434.mm.1	Nif3l1	NM_022988	0.558179	1.03598	0.59525	1.02643
TC0100000435.mm.1	Gm15834	XR_104582	0.487334	1.02773	0.980482	-1.00093
TC0100000436.mm.1	Ndufb3	NM_025597	0.859997	-1.01729	0.509113	1.07922
TC0100000437.mm.1	Gm6917	ENSMUST00000081455	0.376186	-1.12902	0.0543281	-1.20938
TC0100000438.mm.1	Gm20257	NR_045007	0.971811	1.00298	0.539723	1.0512
TC0100000439.mm.1	Cflar	NM_001289704	0.0429673	-1.05013	0.218516	1.12511
TC0100000440.mm.1	Casp8	NM_001080126	0.133761	-1.06384	0.287788	-1.2117
TC0100000441.mm.1		---	0.216677	-1.16939	0.813173	-1.03698
TC0100000442.mm.1	Stradb	NM_172656	0.502638	-1.03667	0.0535424	1.11614
TC0100000443.mm.1	Gm25502	ENSMUST00000104428	0.259939	-1.17601	0.53732	1.0913
TC0100000444.mm.1	G730003C15Rik	ENSMUST00000180570	0.227645	-1.15003	0.156305	1.08237
TC0100000445.mm.1		---	0.85165	1.01922	0.0674798	-1.40537
TC0100000446.mm.1		---	0.942469	-1.00752	0.519497	-1.13759
TC0100000447.mm.1	Cdk15	NM_001033373	0.217934	1.06215	0.723736	-1.03159
TC0100000448.mm.1		---	0.0714224	1.25056	0.478212	1.06997
TC0100000449.mm.1		---	0.900169	-1.01966	0.46415	-1.01905
TC0100000450.mm.1	Fzd7	NM_008057	0.0201404	1.07486	0.394525	1.06138
TC0100000451.mm.1		---	0.670206	-1.07835	0.916414	-1.01991
TC0100000452.mm.1	Gm973	NM_001013771	0.0180511	1.13427	0.748802	-1.01264
TC0100000453.mm.1	Gm24545	ENSMUST00000158651	0.490964	1.06377	0.955702	1.00518
TC0100000454.mm.1		---	0.835359	1.04994	0.909554	1.01074
TC0100000455.mm.1		---	0.000197626	-1.10707	0.895919	-1.01335
TC0100000456.mm.1	Nop58	NM_018868	0.0161474	-1.27472	0.490517	-1.09449
TC0100000457.mm.1	Snord70	NR_028554	0.559124	-1.0995	0.779041	1.05727
TC0100000458.mm.1	Gm26293	ENSMUST00000104170	0.209842	-1.23051	0.833541	-1.04298
TC0100000459.mm.1	Gm26287	ENSMUST00000158887	0.251006	-1.30355	0.0481912	1.89932
TC0100000460.mm.1	Snord11	NR_028521	0.153016	-1.2461	0.992304	1.00297
TC0100000461.mm.1		---	0.909768	-1.01835	0.598813	-1.05945
TC0100000462.mm.1	Bmpr2	NM_007561	0.0398806	-1.13612	0.749787	1.07031
TC0100000463.mm.1		---	0.637217	-1.04674	0.304131	-1.18383
TC0100000464.mm.1	Fam117b	NM_001037725	0.652273	-1.04179	0.497999	-1.04621
TC0100000465.mm.1	Carf	NM_001285463	0.0716116	-1.03844	0.688166	-1.01489
TC0100000466.mm.1	Gm15464	ENSMUST00000118718	0.617096	-1.04061	0.675341	-1.03406
TC0100000467.mm.1	Nbeal1	NM_173444	0.516555	-1.02713	0.518641	1.04663
TC0100000468.mm.1		---	0.927032	-1.01443	0.167768	1.09144
TC0100000469.mm.1	Cyp20a1	NM_030013	0.0790747	-1.16443	0.565918	-1.07041
TC0100000470.mm.1		---	0.248142	-1.14578	0.316285	1.17146
TC0100000471.mm.1	Abi2	NM_001198570	0.91262	1.00873	0.986513	-1.00099
TC0100000472.mm.1		---	0.415367	1.13205	0.806877	-1.02036
TC0100000473.mm.1	Gm11576	ENSMUST00000117433	0.755126	1.01717	0.987123	1.00164
TC0100000474.mm.1	Gm11577	ENSMUST00000118030	0.254319	1.16218	0.574708	-1.09699
TC0100000475.mm.1	Eif4a-ps4	ENSMUST00000122226	0.13312	-1.09633	0.35226	1.06801
TC0100000476.mm.1	Cd28	NM_007642	0.973022	-1.00137	0.604795	1.01173
TC0100000477.mm.1		---	0.658184	-1.03826	0.864762	1.03031
TC0100000478.mm.1		---	0.058274	1.26658	0.840398	-1.02705
TC0100000479.mm.1	2310016D23Rik	ENSMUST00000130082	0.181853	1.17583	0.0559112	-1.14951
TC0100000480.mm.1		---	0.558284	1.07105	0.226597	-1.17434
TC0100000481.mm.1	Gm11609	ENSMUST00000121926	0.155441	1.2103	0.218087	1.20783
TC0100000482.mm.1	Gm11581	ENSMUST00000122024	0.956626	1.00872	0.872725	1.03503
TC0100000483.mm.1		---	0.408176	1.07291	0.0728902	-1.18229
TC0100000484.mm.1		---	0.0834338	-1.16137	0.267997	-1.11871
TC0100000485.mm.1	Ctla4	NM_001281976	0.818093	1.00872	0.0469353	-1.12856
TC0100000486.mm.1	Rpl18-ps1	ENSMUST00000121555	0.251763	-1.0389	0.531322	-1.01235
TC0100000487.mm.1		---	0.769408	1.04266	0.0757086	-1.15801
TC0100000488.mm.1		---	0.63634	1.0257	0.528468	1.03436
TC0100000489.mm.1		---	0.0277366	1.19174	0.578395	1.08606
TC0100000490.mm.1	Icos	NM_017480	0.756799	1.0221	0.0691905	-1.11215
TC0100000491.mm.1	Rpl17-ps1	ENSMUST00000119156	0.912223	-1.01047	0.772125	1.05205
TC0100000492.mm.1	Gm11587	ENSMUST00000128274	0.29171	-1.11917	0.476895	-1.0871
TC0100000493.mm.1	9530026F06Rik	NR_040483	0.0449764	1.12915	0.954051	1.00367
TC0100000494.mm.1	Gm11588	ENSMUST00000141758	0.256687	1.30567	0.989073	1.00075
TC0100000495.mm.1	Gm25839	ENSMUST00000158921	0.291138	1.09879	0.820732	-1.02546
TC0100000496.mm.1		---	0.243934	1.13216	0.946868	1.00564
TC0100000497.mm.1	Pard3b	NM_001081050	0.657524	1.05012	0.178103	1.09052
TC0100000498.mm.1		---	0.760528	1.06453	0.439037	1.19049
TC0100000499.mm.1		---	0.489459	-1.08539	0.295047	1.13508
TC0100000500.mm.1		---	0.728661	1.06568	0.975223	1.00521
TC0100000501.mm.1		---	0.274803	1.13848	0.129251	1.27002
TC0100000502.mm.1		---	0.266949	1.20323	0.696866	1.07424
TC0100000503.mm.1		---	0.0669829	1.20145	0.114132	1.29928
TC0100000504.mm.1		---	0.204062	-1.26972	0.767626	-1.02701
TC0100000505.mm.1		---	0.543954	-1.11901	0.38502	-1.04526
TC0100000506.mm.1		---	0.432431	1.04587	0.875499	1.03217
TC0100000507.mm.1		---	0.0271087	1.32528	0.0863167	1.27424
TC0100000508.mm.1	Gm11599	ENSMUST00000118720	0.00338558	-1.17177	0.788567	1.05555
TC0100000509.mm.1	Nrp2	NM_001077403	0.238657	1.28259	0.601059	1.14619
TC0100000510.mm.1		---	0.700768	1.0664	0.842506	-1.039
TC0100000511.mm.1		---	0.271432	1.22843	0.37505	1.35694
TC0100000512.mm.1		---	0.223424	1.25604	0.628857	1.03871
TC0100000513.mm.1		---	0.186718	-1.06917	0.541521	-1.06175
TC0100000514.mm.1	Gm24942	ENSMUST00000158328	0.183655	1.1576	0.969187	-1.00513
TC0100000515.mm.1	Gm11601	ENSMUST00000122045	0.810667	-1.02027	0.149254	1.16437
TC0100000516.mm.1	Gm11603	ENSMUST00000118179	0.590277	-1.10063	0.526007	1.0821
TC0100000517.mm.1	Ino80dos	NR_045914	0.355966	1.0816	0.835825	1.01011
TC0100000518.mm.1		---	0.142782	1.08298	0.916716	1.00785
TC0100000519.mm.1	Eef1b2	NM_018796	0.191126	-1.07453	0.493234	1.08626
TC0100000520.mm.1	Gm26457	ENSMUST00000082678	0.0481944	-1.35154	0.712071	1.10142
TC0100000521.mm.1	Snora41	NR_028558	0.608858	-1.15059	0.650063	-1.32389
TC0100000522.mm.1	Gm23611	ENSMUST00000175328	0.287097	-1.04404	0.759299	1.03791
TC0100000523.mm.1	Zdbf2	NM_001267872	0.847631	-1.01177	0.200685	-1.07977
TC0100000524.mm.1	Adam23	NM_001177600	0.0265146	1.07403	0.198143	-1.03125
TC0100000525.mm.1	Gm12748	ENSMUST00000120763	0.0803327	1.40866	0.905777	-1.01852
TC0100000526.mm.1	Fastkd2	NM_172422	0.0148912	-1.1807	0.545956	1.05664
TC0100000527.mm.1	Gm13754	ENSMUST00000120486	0.11907	1.12479	0.0953018	-1.18309
TC0100000528.mm.1	Gm13749	NR_027824	0.550454	-1.08659	0.182393	-1.2135
TC0100000529.mm.1		---	0.0841292	1.18301	0.48445	-1.06104
TC0100000530.mm.1	Gm26649	ENSMUST00000181595	0.10989	-1.19792	0.658124	1.05604
TC0100000531.mm.1	Gm13748	ENSMUST00000149820	0.00147401	1.15882	0.358678	1.05507
TC0100000532.mm.1	Gm13750	ENSMUST00000117621	0.286095	-1.04568	0.0454746	1.19685
TC0100000533.mm.1	Gm25748	ENSMUST00000175487	0.286941	1.16659	0.172191	-1.30048
TC0100000534.mm.1		---	0.532671	1.02614	0.128981	-1.16021
TC0100000535.mm.1	Creb1	NM_001037726	0.324741	-1.02725	0.712076	-1.02735
TC0100000536.mm.1		---	0.177105	-1.2666	0.879189	-1.02159
TC0100000537.mm.1		---	0.227605	-1.11643	0.640014	-1.04496
TC0100000538.mm.1		---	0.632301	-1.08269	0.576938	1.05548
TC0100000539.mm.1		---	0.302538	-1.08461	0.0569299	1.19809
TC0100000540.mm.1		---	0.572015	-1.05669	0.388902	-1.10878
TC0100000541.mm.1	Ccnyl1	NM_001097644	0.537621	-1.02359	0.120226	1.08433
TC0100000542.mm.1		---	0.409416	-1.06973	0.235834	-1.14454
TC0100000543.mm.1	Rpl31-ps24	ENSMUST00000181350	0.499781	-1.06426	0.773459	-1.04186
TC0100000544.mm.1	Gm8550	ENSMUST00000161621	0.416217	1.09439	0.119336	-1.18978
TC0100000545.mm.1	Pikfyve	NM_011086	0.442116	-1.03642	0.193402	1.01731
TC0100000546.mm.1	Pth2r	NM_139270	0.0420765	1.11468	0.587707	1.03183
TC0100000547.mm.1	Gm8805	ENSMUST00000117848	0.87061	-1.01251	0.903574	-1.03477
TC0100000548.mm.1	Crygf	NM_027010	0.67024	1.04951	0.0643155	-1.24295
TC0100000549.mm.1	Gm15659	ENSMUST00000118881	0.854749	1.02194	0.162148	-1.13235
TC0100000550.mm.1	Gm8812	ENSMUST00000118496	0.652149	1.05772	0.0996928	-1.13852
TC0100000551.mm.1	Map2	NM_001039934	0.417427	1.03591	0.645064	-1.02788
TC0100000552.mm.1		---	0.119838	-1.20959	0.222204	-1.38333
TC0100000553.mm.1		---	0.555538	1.03939	0.355239	1.08054
TC0100000554.mm.1	Gm24729	ENSMUST00000158225	0.747744	1.00603	0.463005	-1.0928
TC0100000555.mm.1		---	0.957311	1.01	0.899587	-1.01369
TC0100000556.mm.1		---	0.161015	1.13662	0.0794625	-1.3163
TC0100000557.mm.1	Gm25411	ENSMUST00000083760	0.305377	-1.18417	0.643435	-1.06514
TC0100000558.mm.1	Unc80	NM_175510	0.00798542	1.07231	0.00970996	-1.06571
TC0100000559.mm.1		---	0.190929	1.07735	0.280707	1.10033
TC0100000560.mm.1		---	0.199443	1.13352	0.877897	-1.03369
TC0100000561.mm.1	Rpe	NM_025683	0.394857	-1.11441	0.56917	1.04271
TC0100000562.mm.1		---	0.413471	-1.20985	0.186887	1.22833
TC0100000563.mm.1		---	0.842582	-1.03092	0.128548	1.45331
TC0100000564.mm.1		---	0.339611	-1.17454	0.475977	1.04988
TC0100000565.mm.1		---	0.803896	1.02836	0.107918	1.36978
TC0100000566.mm.1	Gm15789	ENSMUST00000118992	0.382619	-1.08881	0.239197	1.25924
TC0100000567.mm.1		---	0.975783	1.00613	0.358289	-1.09295
TC0100000568.mm.1		---	0.524898	1.11008	0.123011	1.17767
TC0100000569.mm.1	Gm26010	ENSMUST00000158795	0.945412	-1.00661	0.714203	-1.08033
TC0100000570.mm.1	Gm25832	ENSMUST00000104140	0.751815	-1.04173	0.855837	-1.02082
TC0100000571.mm.1	Gm15826	ENSMUST00000121328	0.72161	1.04496	0.968756	1.00257
TC0100000572.mm.1	Cps1	NM_001080809	0.52073	-1.25622	0.0813161	1.68306
TC0100000573.mm.1	Gm15668	ENSMUST00000140506	0.36209	1.11063	0.450092	1.046
TC0100000574.mm.1	Gm26342	ENSMUST00000104557	0.340034	1.12091	0.127645	1.22827
TC0100000575.mm.1	Kif22-ps	ENSMUST00000119302	0.659434	-1.02914	0.0507097	-1.25592
TC0100000576.mm.1	Gm22548	ENSMUST00000174899	0.378705	-1.08548	0.962399	1.00973
TC0100000577.mm.1	Gm15669	ENSMUST00000147834	0.270264	-1.14823	0.275808	-1.11045
TC0100000578.mm.1		---	0.0652291	1.26795	0.152132	-1.1137
TC0100000579.mm.1	Gm23189	ENSMUST00000178954	0.329029	-1.05805	0.34239	1.10044
TC0100000580.mm.1	Gm15671	ENSMUST00000124160	0.726801	-1.03516	0.148913	-1.27756
TC0100000581.mm.1		---	0.474537	1.12699	0.32011	1.11355
TC0100000582.mm.1		---	0.73823	-1.04863	0.758477	1.04205
TC0100000583.mm.1		---	0.750733	-1.05699	0.751999	-1.03997
TC0100000584.mm.1		---	0.654683	-1.06463	0.785914	-1.02176
TC0100000585.mm.1	Spag16	NM_001271533	0.790764	1.01346	0.686938	-1.03029
TC0100000586.mm.1		---	0.075878	1.26956	0.716732	-1.07361
TC0100000587.mm.1	Gm23422	ENSMUST00000102000	0.905699	1.02439	0.977919	1.00501
TC0100000588.mm.1	Vwc2l	NM_177164	0.84909	1.00898	0.37118	-1.04916
TC0100000589.mm.1		---	0.95435	1.00398	0.972289	1.00494
TC0100000590.mm.1	Atic	NM_026195	0.565038	-1.02253	0.70174	-1.02015
TC0100000591.mm.1	Apol7d	NR_040308	0.262197	1.03129	0.850732	-1.0138
TC0100000592.mm.1		---	0.454651	-1.10379	0.739964	-1.02857
TC0100000593.mm.1	Gm8883	NR_027658	0.718863	1.01693	0.025676	-1.22199
TC0100000594.mm.1	Gm5528	XM_484880	0.41678	-1.09937	0.587501	1.06101
TC0100000595.mm.1		---	0.272353	1.05415	0.815075	1.02085
TC0100000596.mm.1	Gm25360	ENSMUST00000178786	0.750484	-1.05724	0.490633	1.16583
TC0100000597.mm.1	D230017M19Rik	ENSMUST00000180722	0.0657289	1.05913	0.418521	-1.0303
TC0100000598.mm.1	Gm23472	ENSMUST00000101806	0.593895	-1.09087	0.372237	1.25466
TC0100000599.mm.1	Gm24497	ENSMUST00000177868	0.646505	-1.07323	0.438205	1.22686
TC0100000600.mm.1	Gm25939	ENSMUST00000179876	0.656602	-1.08677	0.649237	1.12196
TC0100000601.mm.1	Tmem169	NM_175564	0.158368	1.12196	0.252859	-1.0665
TC0100000602.mm.1	Xrcc5	NM_009533	0.0780522	-1.05798	0.615735	1.05355
TC0100000603.mm.1		---	0.591346	-1.07846	0.167674	-1.26621
TC0100000604.mm.1		---	0.62541	-1.05806	0.886836	-1.02003
TC0100000605.mm.1	Gm15843	ENSMUST00000146593	0.544875	-1.06484	0.883669	-1.0278
TC0100000606.mm.1		---	0.227051	1.11551	0.403152	-1.07509
TC0100000607.mm.1		---	0.213033	1.2138	0.416203	1.17646
TC0100000608.mm.1	Smarcal1	NM_018817	0.37485	-1.04488	0.724179	1.02252
TC0100000609.mm.1	Rpl37a	NM_009084	0.570915	-1.06425	0.93128	-1.0106
TC0100000610.mm.1	Igfbp2	NM_008342	0.110048	1.13387	0.184236	-1.12258
TC0100000611.mm.1		---	0.659252	1.05195	0.769007	1.02156
TC0100000612.mm.1		---	0.602687	1.03202	0.902925	-1.00657
TC0100000613.mm.1		---	0.149077	1.09999	0.518309	-1.03557
TC0100000614.mm.1		---	0.000514587	1.38954	0.829575	-1.04159
TC0100000615.mm.1	1700027A15Rik	NR_038001	0.757225	1.03617	0.1086	-1.12567
TC0100000616.mm.1		---	0.851897	1.01024	0.928317	-1.00974
TC0100000617.mm.1	Pinc	ENSMUST00000183977	0.905309	1.00669	0.038686	1.24988
TC0100000618.mm.1	D530049I02Rik	NR_040605	0.151388	1.2718	0.473177	1.10906
TC0100000619.mm.1	Gm25329	ENSMUST00000158041	0.901678	1.01289	0.353764	-1.17917
TC0100000620.mm.1		---	0.232929	1.13712	0.436801	-1.21791
TC0100000621.mm.1	Rufy4	NM_001034060	0.147241	1.0806	0.448455	-1.04792
TC0100000622.mm.1	Cxcr2	NM_009909	0.316307	1.1325	0.45248	1.10827
TC0100000623.mm.1	Gm25524	ENSMUST00000101821	0.983683	1.00126	0.343778	-1.22017
TC0100000624.mm.1		---	0.0778775	1.24685	0.954466	1.00485
TC0100000625.mm.1	Arpc2	NM_029711	0.70885	-1.01479	0.134562	-1.06278
TC0100000626.mm.1	Gpbar1	NM_174985	0.993771	-1.00084	0.150024	1.20405
TC0100000627.mm.1	Pnkd	NM_001039509	0.444894	-1.04359	0.144307	1.07706
TC0100000628.mm.1		---	0.000640653	1.35834	0.190275	-1.18794
TC0100000629.mm.1		---	0.251951	1.14947	0.557334	-1.06221
TC0100000630.mm.1		---	0.482927	1.12886	0.997401	-1.00019
TC0100000631.mm.1	Catip	NM_001033345	0.0211073	1.08859	0.278613	-1.08324
TC0100000632.mm.1	Slc11a1	NM_013612	0.474414	1.02255	0.896108	1.00267
TC0100000633.mm.1	Ctdsp1	NM_153088	0.291204	-1.03674	0.836152	-1.01631
TC0100000634.mm.1	Mir26b	NR_029743	0.176181	1.1687	0.161263	-1.28352
TC0100000635.mm.1	Vil1	NM_009509	0.25277	1.06813	0.16366	1.17621
TC0100000636.mm.1	Rqcd1	NM_021383	0.263694	-1.0689	0.551508	1.07183
TC0100000637.mm.1	Plcd4	NM_001081456	0.352543	1.04615	0.672988	-1.02809
TC0100000638.mm.1	Bcs1l	NM_025784	0.0539691	-1.12496	0.618023	-1.05497
TC0100000639.mm.1	Stk36	NM_175031	0.0456316	1.05	0.837743	-1.00867
TC0100000640.mm.1	Ttll4	NM_001014974	0.0795774	-1.10184	0.566481	1.01139
TC0100000641.mm.1		---	0.311186	-1.11719	0.662976	1.06894
TC0100000642.mm.1	Cyp27a1	NM_024264	0.0530294	-1.4781	0.0669267	1.58055
TC0100000643.mm.1		---	0.033927	1.18559	0.499618	-1.07292
TC0100000644.mm.1	Wnt6	NM_009526	0.89588	-1.00342	0.504088	-1.03124
TC0100000645.mm.1	Wnt10a	NM_009518	0.301193	-1.08991	0.627026	-1.03006
TC0100000646.mm.1		---	0.514513	-1.06777	0.98099	-1.00249
TC0100000647.mm.1	Gm16582	ENSMUST00000159627	0.512299	-1.07614	0.480218	1.07299
TC0100000648.mm.1	Cdk5r2	NM_009872	0.097571	1.142	0.748647	-1.02145
TC0100000649.mm.1		---	0.770271	-1.03719	0.704397	-1.02865
TC0100000650.mm.1	Gm15841	ENSMUST00000160540	0.0573148	1.23134	0.416206	1.07559
TC0100000651.mm.1		---	0.481876	1.11618	0.320618	-1.22003
TC0100000652.mm.1	Fam134a	NM_170755	0.289173	-1.04554	0.805047	-1.01437
TC0100000653.mm.1	Zfand2b	NM_001159905	0.229891	-1.06509	0.557826	1.04038
TC0100000654.mm.1	Ankzf1	NM_001267620	0.637556	1.01635	0.899858	1.00264
TC0100000655.mm.1	Stk16	NM_001277992	0.108936	-1.1524	0.0720893	1.09152
TC0100000656.mm.1	Dnajb2	NM_001159883	0.280658	-1.03645	0.341004	-1.06184
TC0100000657.mm.1	Des	NM_010043	0.0866523	1.12088	0.256931	-1.035
TC0100000658.mm.1	Speg	NM_001085370	0.161618	1.05989	0.161031	-1.06542
TC0100000659.mm.1	Gmppa	NM_133708	0.052469	-1.1451	0.116616	1.15007
TC0100000660.mm.1	Asic4	NM_183022	0.03427	1.15188	0.13313	-1.10555
TC0100000661.mm.1	Tmem198	NM_177056	0.800928	1.01203	0.108975	-1.09808
TC0100000662.mm.1	Inha	NM_010564	0.766001	1.01761	0.716151	1.02197
TC0100000663.mm.1	Stk11ip	NM_027886	0.916114	-1.00329	0.0734015	1.05262
TC0100000664.mm.1	Gm15183	ENSMUST00000118933	0.335275	-1.1766	0.192025	-1.19325
TC0100000665.mm.1	Slc4a3	NM_009208	0.0679162	1.03196	0.208278	-1.04027
TC0100000666.mm.1	Gm15180	ENSMUST00000117745	0.74839	-1.05431	0.244775	-1.17637
TC0100000667.mm.1	Gm15182	ENSMUST00000120832	0.555609	1.03894	0.800937	1.00734
TC0100000668.mm.1	Gm5257	ENSMUST00000121823	0.0985122	-1.15483	0.302679	1.12699
TC0100000669.mm.1		---	0.0191782	1.11034	0.970189	-1.00467
TC0100000670.mm.1		---	0.142755	1.21823	0.159718	-1.13011
TC0100000671.mm.1	Gm17751	NR_038012	0.555882	1.0374	0.728336	1.03806
TC0100000672.mm.1	Mir6343	NR_105761	0.394938	1.06039	0.543258	-1.09341
TC0100000673.mm.1		---	0.100921	1.37937	0.894868	1.0175
TC0100000674.mm.1	Gm25974	ENSMUST00000158701	0.346857	1.11371	0.38287	1.06456
TC0100000675.mm.1		---	0.875896	1.00812	0.340752	-1.13386
TC0100000676.mm.1		---	0.449936	-1.04134	0.915143	-1.00643
TC0100000677.mm.1		---	0.0378131	1.44885	0.468431	-1.15928
TC0100000678.mm.1	Sgpp2	NM_001004173	0.150305	-1.0466	0.182488	1.12163
TC0100000679.mm.1		---	0.304263	-1.1906	0.134556	-1.16908
TC0100000680.mm.1		---	0.76749	1.0199	0.0292436	-1.30487
TC0100000681.mm.1	Mogat1	NM_026713	0.895009	-1.00426	0.35281	-1.06176
TC0100000682.mm.1	Utp14b	NM_001001981	0.259852	-1.28444	0.171275	-1.17224
TC0100000683.mm.1		---	0.937845	1.0034	0.675661	1.03863
TC0100000684.mm.1	Kcne4	NM_021342	0.177507	1.174	0.849065	-1.038
TC0100000685.mm.1		---	0.0825634	1.36154	0.00153121	-1.47806
TC0100000686.mm.1		---	0.150227	-1.35969	0.157007	1.37979
TC0100000687.mm.1	Gm10555	XR_140443	0.492888	1.11781	0.667307	-1.06069
TC0100000688.mm.1	Mrpl44	NM_001081210	0.643062	1.03707	0.701244	-1.02462
TC0100000689.mm.1		---	0.492173	1.07589	0.099898	-1.31385
TC0100000690.mm.1		---	0.653289	-1.13007	0.0405317	-1.41292
TC0100000691.mm.1	Gm23934	ENSMUST00000179111	0.809089	-1.03206	0.641205	1.17445
TC0100000692.mm.1		---	0.795026	1.0318	0.384578	-1.05371
TC0100000693.mm.1		---	0.317091	-1.10367	0.417734	-1.0857
TC0100000694.mm.1		---	0.314964	1.09758	0.950721	1.0061
TC0100000695.mm.1		---	0.0419794	1.33507	0.737104	-1.04564
TC0100000696.mm.1	1700016L21Rik	NR_040460	0.778996	1.03796	0.955166	-1.00344
TC0100000697.mm.1	Nyap2	NM_172849	0.800292	1.01083	0.265638	-1.06705
TC0100000698.mm.1		---	0.315583	-1.13984	0.556059	-1.13534
TC0100000699.mm.1		---	0.892964	1.01604	0.488613	-1.17628
TC0100000700.mm.1		---	0.13764	-1.14795	0.654607	-1.02614
TC0100000701.mm.1	Mir6344	NR_105762	0.00657278	1.24878	0.293878	-1.06184
TC0100000702.mm.1	Gm9747	ENSMUST00000023262	0.96484	1.0093	0.341192	1.1275
TC0100000703.mm.1	Rhbdd1	NM_001122685	0.0584422	-1.10637	0.640266	1.03495
TC0100000704.mm.1	Gm19552	XR_140446	0.349573	1.07134	0.105532	-1.2589
TC0100000705.mm.1		---	0.537724	-1.13441	0.68596	1.06899
TC0100000706.mm.1	Col4a3	NM_007734	0.0619048	1.06843	0.49241	-1.04054
TC0100000707.mm.1	n-R5s213	ENSMUST00000083121	0.709595	1.04577	0.350875	1.15026
TC0100000708.mm.1	Mff	NM_029409	0.371794	-1.04445	0.179806	1.08947
TC0100000709.mm.1		---	0.590494	1.0818	0.695144	1.03813
TC0100000710.mm.1		---	0.633629	-1.02895	0.218364	-1.11846
TC0100000711.mm.1	Agfg1	NM_010472	0.0557293	-1.16988	0.409403	1.03491
TC0100000712.mm.1		---	0.0222806	-1.44699	0.026301	1.29167
TC0100000713.mm.1		---	0.243247	1.21571	0.728627	-1.02667
TC0100000714.mm.1		---	0.353789	-1.05414	0.227875	1.26053
TC0100000715.mm.1		---	0.013191	1.37004	0.195081	1.31377
TC0100000716.mm.1		---	0.653073	-1.0239	0.350296	-1.16462
TC0100000717.mm.1	Krtap28-13	XM_896507	0.480783	-1.04921	0.535886	-1.04636
TC0100000718.mm.1	Ccl20	NM_001159738	0.712194	1.037	0.712641	-1.07166
TC0100000719.mm.1	Daw1	NM_027725	0.0905626	1.07983	0.690188	-1.01394
TC0100000720.mm.1		---	0.626233	1.08961	0.308102	-1.07417
TC0100000721.mm.1	Gm6374	ENSMUST00000110799	0.625316	-1.02226	0.554122	1.06217
TC0100000722.mm.1	Gm25754	ENSMUST00000178653	0.22988	-1.0688	0.186815	1.0778
TC0100000723.mm.1	Gm24555	ENSMUST00000104548	0.83374	1.05383	0.972751	-1.00421
TC0100000724.mm.1	Mir5126	NR_039588	0.0457219	-1.05626	0.739855	1.02255
TC0100000725.mm.1	Fbxo36	NM_025386	0.548368	1.05994	0.868089	-1.00459
TC0100000726.mm.1	Gm15433	XM_003084455	0.0594807	1.39291	0.905688	-1.01827
TC0100000727.mm.1	Csprs	uc007bte.1	0.325737	1.10756	0.105912	-1.16459
TC0100000728.mm.1		---	0.067151	1.16351	0.120759	-1.30672
TC0100000729.mm.1		---	0.672224	1.03636	0.206569	-1.2358
TC0100000730.mm.1		---	0.814628	1.08198	0.291052	-1.26627
TC0100000734.mm.1	Rpl19-ps1	ENSMUST00000121059	0.796498	1.02114	0.801612	-1.02907
TC0100000735.mm.1	Gm2389	ENSMUST00000160487	0.0597436	-1.32783	0.0960172	1.20109
TC0100000736.mm.1	Gm10553	ENSMUST00000097669	0.796569	1.03053	0.758064	1.01669
TC0100000738.mm.1	Gm16038	ENSMUST00000159317	0.804293	1.02759	0.498281	1.04306
TC0100000739.mm.1		---	0.814628	1.08198	0.291052	-1.26627
TC0100000741.mm.1		---	0.353101	-1.22255	0.166857	1.33266
TC0100000742.mm.1	Gm6264	ENSMUST00000160802	0.455214	-1.05076	0.928163	1.00473
TC0100000743.mm.1	Gm7609	NM_001081746	0.0717292	1.16822	0.712895	1.02485
TC0100000744.mm.1	Csprs	uc007bts.1	0.0728524	1.13354	0.579944	-1.11331
TC0100000745.mm.1		---	0.067151	1.16351	0.120759	-1.30672
TC0100000746.mm.1		---	0.672224	1.03636	0.206569	-1.2358
TC0100000747.mm.1	Gm16028	ENSMUST00000162347	0.379113	-1.1156	0.0978881	-1.21547
TC0100000748.mm.1		---	0.814628	1.08198	0.291052	-1.26627
TC0100000750.mm.1		---	0.854065	-1.04713	0.0259513	1.2628
TC0100000752.mm.1	Gm16025	ENSMUST00000161282	0.137948	1.14818	0.303309	-1.22151
TC0100000753.mm.1		---	0.814628	1.08198	0.291052	-1.26627
TC0100000755.mm.1		---	0.353101	-1.22255	0.166857	1.33266
TC0100000757.mm.1	Gm2427	XM_001473524	0.263562	-1.14115	0.323114	1.0679
TC0100000758.mm.1	Gm7592	ENSMUST00000159601	0.114436	1.06621	0.987812	1.00108
TC0100000759.mm.1		---	0.067151	1.16351	0.120759	-1.30672
TC0100000760.mm.1		---	0.960186	-1.00296	0.509933	-1.06334
TC0100000761.mm.1	G530012D18Rik	ENSMUST00000178024	0.0774799	1.29141	0.832852	1.01747
TC0100000762.mm.1		---	0.5546	1.05173	0.756774	-1.02032
TC0100000763.mm.1		---	0.0970131	1.21544	0.0769397	-1.21336
TC0100000764.mm.1	Gm16094	ENSMUST00000162784	0.0484182	1.23119	0.969887	-1.00484
TC0100000765.mm.1	Sp140	NM_001013817	0.269843	-1.13545	0.805058	1.01587
TC0100000766.mm.1	Sp100	NM_013673	0.293474	1.07782	0.963264	-1.00364
TC0100000767.mm.1	Mir8096	NR_106172	0.494237	-1.06257	0.132997	-1.21059
TC0100000768.mm.1	Gm25472	ENSMUST00000175454	0.926739	-1.00664	0.746826	1.03966
TC0100000769.mm.1	9930111H07Rik	NR_108086	0.262597	1.11491	0.89788	-1.01727
TC0100000770.mm.1	Gm22906	ENSMUST00000175191	0.258685	1.04808	0.531268	1.03352
TC0100000771.mm.1	Cab39	NM_133781	0.708269	-1.01407	0.986656	1.00068
TC0100000772.mm.1		---	0.271671	-1.2509	0.717731	-1.07429
TC0100000773.mm.1		---	0.95669	-1.01783	0.379161	1.19878
TC0100000774.mm.1	Itm2c	NM_022417	0.182356	-1.11274	0.657547	1.0546
TC0100000775.mm.1	4933407L21Rik	NR_037692	0.79664	1.01495	0.457864	-1.0543
TC0100000776.mm.1		---	0.447273	1.14577	0.937621	-1.01114
TC0100000777.mm.1	Spata3	NM_001122732	0.720053	1.02377	0.616949	-1.02334
TC0100000778.mm.1	2810459M11Rik	NM_001144992	0.511768	1.05957	0.0429461	1.07147
TC0100000780.mm.1	Gm22786	ENSMUST00000104086	0.154863	1.07391	0.774857	1.03641
TC0100000781.mm.1		---	0.401816	-1.07227	0.96213	-1.00479
TC0100000782.mm.1		---	0.812242	-1.02788	0.85972	1.02156
TC0100000783.mm.1	B3gnt7	NM_145222	0.422729	-1.1887	0.748742	1.08295
TC0100000784.mm.1		---	0.63599	-1.13696	0.523108	1.17164
TC0100000785.mm.1	Gm5258	XM_357111	0.277746	1.1789	0.462638	-1.08115
TC0100000786.mm.1	C130036L24Rik	NR_015507	0.299341	1.06693	0.722206	-1.03992
TC0100000787.mm.1	1700019O17Rik	NM_027966	0.378924	1.12899	0.495325	1.08366
TC0100000788.mm.1		---	0.718285	-1.04495	0.315823	-1.07221
TC0100000789.mm.1		---	0.560205	1.07463	0.76881	1.05859
TC0100000790.mm.1	Ptma	NM_008972	0.6581	-1.03114	0.397126	-1.06992
TC0100000791.mm.1		---	0.237408	1.23104	0.757363	1.03892
TC0100000792.mm.1	Cops7b	NM_172974	0.278944	1.03075	0.82686	-1.00895
TC0100000793.mm.1		---	0.445916	1.10158	0.1431	-1.2674
TC0100000794.mm.1	Dis3l2	NM_001172157	0.260303	-1.03058	0.340164	1.03503
TC0100000795.mm.1		---	0.735895	1.03658	0.700261	1.04623
TC0100000796.mm.1		---	0.350813	1.15677	0.215647	1.2065
TC0100000797.mm.1		---	0.213909	-1.11923	0.955757	-1.00873
TC0100000798.mm.1		---	0.941032	1.00687	0.716717	-1.05156
TC0100000799.mm.1		---	0.759631	1.04	0.976838	-1.00556
TC0100000800.mm.1		---	0.56207	1.08374	0.816585	-1.03675
TC0100000801.mm.1		---	0.440367	-1.05764	0.735939	1.0672
TC0100000802.mm.1		---	0.834708	-1.0361	0.0445381	1.1497
TC0100000803.mm.1		---	0.849098	1.01197	0.845121	1.01161
TC0100000804.mm.1	LOC102635830	uc007bvx.1	0.968284	1.00373	0.201732	1.19331
TC0100000805.mm.1		---	0.50674	1.03578	0.445099	1.06196
TC0100000806.mm.1	Akp3	NM_007432	0.576123	-1.17287	0.312062	1.0572
TC0100000807.mm.1		---	0.327911	1.07771	0.628285	1.12673
TC0100000808.mm.1	Prss56	NM_027084	0.208807	1.03824	0.381982	1.04044
TC0100000809.mm.1	Chrnd	NM_021600	0.390826	1.09818	0.754708	1.01234
TC0100000810.mm.1	Chrng	NM_009604	0.19221	1.06838	0.58259	-1.01665
TC0100000811.mm.1	Eif4e2	NM_001039169	0.0649444	-1.07149	0.380076	1.0808
TC0100000812.mm.1	Gm26187	ENSMUST00000157693	0.917893	1.00794	0.571025	-1.05295
TC0100000813.mm.1	Efhd1	NM_028889	0.651131	1.01717	0.874144	-1.00838
TC0100000814.mm.1	Gigyf2	NM_001110212	0.811883	-1.00871	0.0207335	1.1032
TC0100000815.mm.1		---	0.129143	-1.15404	0.946236	1.00818
TC0100000816.mm.1	3110079O15Rik	NM_028473	0.252247	-1.05054	0.0768148	1.12807
TC0100000817.mm.1	Neu2	NM_001160163	0.624271	-1.02363	0.336858	1.09109
TC0100000818.mm.1	Gm17181	ENSMUST00000168856	0.43743	1.06191	0.581118	1.02239
TC0100000819.mm.1		---	0.364391	1.0514	0.403253	1.07259
TC0100000820.mm.1		---	0.986146	-1.00158	0.450401	-1.15092
TC0100000821.mm.1		---	0.612273	-1.03478	0.488741	1.09012
TC0100000822.mm.1	Inpp5d	NM_001110192	0.0180579	1.07837	0.760985	-1.01796
TC0100000823.mm.1		---	0.0290105	-1.11283	0.124992	1.36248
TC0100000824.mm.1	Atg16l1	NM_001205391	0.307619	-1.07091	0.184091	1.06749
TC0100000825.mm.1	Gm25395	ENSMUST00000157343	0.860639	1.02997	0.48625	-1.37752
TC0100000826.mm.1	Scarna6	NR_028519	0.838923	1.02365	0.946217	-1.01004
TC0100000827.mm.1	5830472F04Rik	ENSMUST00000097661	0.72715	1.04925	0.994621	-1.00067
TC0100000828.mm.1	Sag	NM_009118	0.0195615	1.08169	0.563545	-1.03314
TC0100000829.mm.1	Dgkd	NM_177646	0.450985	-1.06881	0.415979	1.08183
TC0100000830.mm.1		---	0.315857	-1.10537	0.053126	-1.25811
TC0100000831.mm.1		---	0.938871	1.01089	0.963227	-1.00823
TC0100000832.mm.1		---	0.788121	-1.03166	0.0253975	1.15225
TC0100000833.mm.1	Gm25198	ENSMUST00000178574	0.00686609	1.39542	0.696107	-1.0714
TC0100000834.mm.1	Gm5832	ENSMUST00000121704	0.598444	1.09416	0.617731	1.06989
TC0100000835.mm.1	Gm15375	ENSMUST00000119510	0.912987	1.00999	0.305679	1.01781
TC0100000836.mm.1	Ugt1a2	NM_013701	0.753715	-1.0351	0.16744	1.21517
TC0100000837.mm.1	Gm15373	ENSMUST00000121495	0.560395	1.06038	0.620534	-1.15904
TC0100000838.mm.1	Gm15372	ENSMUST00000120729	0.559968	-1.04611	0.178272	1.20028
TC0100000839.mm.1	Gm15370	ENSMUST00000117158	0.412761	1.06419	0.61887	-1.13713
TC0100000840.mm.1	Gm15369	ENSMUST00000119681	0.532094	-1.08814	0.68206	1.12041
TC0100000841.mm.1	Gm15374	ENSMUST00000119313	0.795068	-1.03096	0.21913	1.18568
TC0100000842.mm.1	Gm15371	ENSMUST00000117057	0.444078	1.10227	0.691275	-1.07539
TC0100000843.mm.1	Gm15368	ENSMUST00000120438	0.60316	-1.12701	0.82778	1.05807
TC0100000844.mm.1	Gm15376	ENSMUST00000122258	0.0720711	-1.20969	0.0646435	1.29001
TC0100000845.mm.1	Mroh2a	NM_001177364	0.0408126	1.06307	0.64171	-1.0269
TC0100000846.mm.1	Trpm8	NM_134252	0.0450352	1.09233	0.0672225	-1.06195
TC0100000847.mm.1	Spp2	NM_029269	0.130806	1.07148	0.407502	-1.0426
TC0100000848.mm.1		---	0.110757	1.26527	0.715249	-1.03065
TC0100000849.mm.1	Gm19589	NR_037971	0.718893	1.02932	0.265909	-1.07759
TC0100000850.mm.1		---	0.959234	1.00741	0.234207	-1.13979
TC0100000851.mm.1		---	0.970273	1.00365	0.768873	1.01378
TC0100000852.mm.1	2410088K16Rik	NR_040493	0.865543	1.00861	0.482575	1.04337
TC0100000853.mm.1	1700067G17Rik	NR_040471	0.0984733	1.1609	0.51248	-1.066
TC0100000854.mm.1	Sh3bp4	NM_133816	0.0473828	-1.14376	0.392654	-1.06547
TC0100000855.mm.1		---	0.982401	-1.00203	0.689965	-1.04376
TC0100000856.mm.1		---	0.360158	1.13357	0.0126943	-1.34857
TC0100000857.mm.1		---	0.0101294	1.31734	0.350966	1.16956
TC0100000858.mm.1	Agap1	NM_001037136	0.61493	-1.0334	0.04879	1.14084
TC0100000859.mm.1		---	0.300144	-1.22006	0.827971	1.04811
TC0100000860.mm.1		---	0.176687	1.30726	0.761538	-1.13384
TC0100000861.mm.1		---	0.615539	1.05099	0.396583	1.10867
TC0100000862.mm.1	Gm25180	ENSMUST00000157746	0.590745	-1.08278	0.393225	-1.15903
TC0100000863.mm.1	Gm26037	ENSMUST00000158150	0.835183	1.01139	0.825309	1.04315
TC0100000864.mm.1		---	0.866793	-1.02538	0.626148	1.10513
TC0100000865.mm.1		---	0.353598	-1.15545	0.738945	1.07431
TC0100000866.mm.1		---	0.124212	-1.15318	0.825782	1.0385
TC0100000867.mm.1		---	0.657911	1.06245	0.700105	-1.10451
TC0100000868.mm.1	D130058E05Rik	ENSMUST00000173856	0.488549	1.09459	0.264047	-1.08509
TC0100000869.mm.1		---	0.480242	1.05357	0.310497	-1.18436
TC0100000870.mm.1	Ackr3	NM_001271607	0.693347	1.02711	0.0360822	1.14463
TC0100000871.mm.1		---	0.473294	1.12698	0.0752848	1.19759
TC0100000872.mm.1		---	0.966742	-1.00597	0.753215	-1.03218
TC0100000873.mm.1		---	0.957622	-1.00725	0.510333	1.09223
TC0100000874.mm.1		---	0.951938	1.00642	0.575521	-1.09306
TC0100000875.mm.1		---	0.506191	1.0668	0.912021	1.00693
TC0100000876.mm.1		---	0.124209	1.07366	0.970218	1.00211
TC0100000877.mm.1		---	0.48381	1.08448	0.0577382	1.19465
TC0100000878.mm.1	Cops8	NM_133805	0.0788516	-1.08487	0.167802	1.05165
TC0100000879.mm.1	Gm9991	XR_106072	0.764895	-1.02071	0.430301	1.08128
TC0100000880.mm.1		---	0.0471499	1.18677	0.350173	-1.14355
TC0100000881.mm.1		---	0.0879033	-1.17947	0.497577	-1.05997
TC0100000882.mm.1	Mlph	NM_053015	0.680427	-1.02027	0.602561	1.0394
TC0100000883.mm.1	Prlh	NM_001101647	0.328856	-1.0807	0.157223	-1.16242
TC0100000884.mm.1	Lrrfip1	NM_001111311	0.875216	1.01958	0.492822	1.07187
TC0100000885.mm.1	Rbm44	NM_001033408	0.140241	1.1143	0.707653	-1.04171
TC0100000886.mm.1	Ramp1	NM_001168392	0.915071	-1.00897	0.561515	1.0943
TC0100000887.mm.1		---	0.249566	1.14011	0.976011	-1.00191
TC0100000888.mm.1		---	0.4712	-1.07256	0.68249	-1.03349
TC0100000889.mm.1		---	0.454407	-1.09547	0.519121	-1.05036
TC0100000890.mm.1	Ube2f	NM_026454	0.774428	-1.01132	0.16435	-1.04553
TC0100000891.mm.1	Gm7785	ENSMUST00000117121	0.275239	-1.19713	0.499685	-1.05673
TC0100000892.mm.1	Scly	NM_016717	0.172151	-1.06294	0.989069	1.00053
TC0100000893.mm.1	Espnl	NM_001033292	0.759014	1.02193	0.878919	1.00506
TC0100000894.mm.1	Klhl30	NM_027551	0.0164295	1.08642	0.543864	-1.02464
TC0100000895.mm.1	Fam132b	NM_173395	0.910453	-1.01161	0.304448	1.05601
TC0100000896.mm.1		---	0.102135	1.20266	0.962307	-1.00727
TC0100000897.mm.1	Traf3ip1	NM_028718	0.299155	1.09999	0.485612	-1.03856
TC0100000898.mm.1	Asb1	NM_001039126	0.274335	1.10515	0.513747	-1.03525
TC0100000899.mm.1	Twist2	NM_007855	0.550712	1.09075	0.0496159	-1.31795
TC0100000900.mm.1		---	0.36976	1.17184	0.490607	-1.06587
TC0100000901.mm.1		---	0.14945	1.15365	0.629142	1.06469
TC0100000902.mm.1		---	0.0220904	1.30341	0.504705	-1.13973
TC0100000903.mm.1	Gm26720	ENSMUST00000181260	0.0610429	1.17207	0.899117	-1.01141
TC0100000904.mm.1		---	0.320133	1.15702	0.405022	-1.15264
TC0100000905.mm.1		---	0.31383	-1.14531	0.658741	-1.06716
TC0100000906.mm.1		---	0.536788	-1.0564	0.0205629	-1.25204
TC0100000907.mm.1		---	0.487542	-1.03763	0.829054	1.01509
TC0100000908.mm.1	Olfr1413	NM_147037	0.36178	1.11248	0.270684	-1.22956
TC0100000909.mm.1	Olfr1412	NM_146277	0.645053	1.03586	0.0551084	1.26309
TC0100000910.mm.1	Olfr1411	NM_146490	0.92495	-1.01073	0.521257	-1.03207
TC0100000911.mm.1	Olfr1410	NM_146491	0.493682	-1.07606	0.727752	1.05242
TC0100000912.mm.1	Olfr12	NM_206896	0.9756	-1.00401	0.0196222	-1.28015
TC0100000913.mm.1		---	0.23355	1.11119	0.233804	1.05421
TC0100000914.mm.1		---	0.429588	1.12958	0.654373	-1.08958
TC0100000915.mm.1		---	0.250545	1.17039	0.578166	-1.07745
TC0100000916.mm.1	Gpc1	NM_016696	0.361435	1.03089	0.828475	1.00732
TC0100000917.mm.1	Mir149	NR_029559	0.812193	-1.02081	0.266868	-1.25291
TC0100000918.mm.1		---	0.379598	-1.08388	0.748494	1.04507
TC0100000919.mm.1	Dusp28	NM_175118	0.466933	-1.10356	0.1257	1.18217
TC0100000920.mm.1		---	0.321332	1.14003	0.316269	-1.203
TC0100000921.mm.1	Rnpepl1	NM_181405	0.387226	-1.02523	0.388025	1.06535
TC0100000922.mm.1	Capn10	NM_011796	0.172022	-1.0602	0.875944	-1.0042
TC0100000923.mm.1	Gpr35	NM_001104529	0.262251	1.0457	0.196084	1.07635
TC0100000924.mm.1	Aqp12	NM_001159658	0.647613	-1.06768	0.751547	1.06124
TC0100000925.mm.1	Agxt	NM_001276710	0.318367	1.07266	0.212917	-1.12047
TC0100000926.mm.1	E030010N08Rik	XM_001474855	0.0198989	1.07384	0.302238	-1.0733
TC0100000927.mm.1	Sned1	NM_172463	0.407773	-1.07382	0.577107	1.026
TC0100000928.mm.1		---	0.408482	-1.06563	0.0721912	1.16393
TC0100000929.mm.1	Ppp1r7	NM_023200	0.108965	-1.05122	0.882813	-1.01788
TC0100000930.mm.1	Mir6902	NR_105867	0.0111496	-1.22775	0.67351	-1.07522
TC0100000931.mm.1	Mir6345	NR_105763	0.0593144	-1.44149	0.400139	-1.21719
TC0100000932.mm.1	Gm26446	ENSMUST00000082455	0.795074	1.06276	0.10789	1.13008
TC0100000933.mm.1	Ano7	NM_001271884	0.94469	-1.0054	0.833297	-1.03897
TC0100000934.mm.1	Gm17415	ENSMUST00000096427	0.51378	-1.09082	0.382712	1.09565
TC0100000935.mm.1		---	0.341078	1.10189	0.739714	-1.034
TC0100000936.mm.1	2017-09-02	NM_001159717	0.434753	-1.06157	0.734783	1.03577
TC0100000937.mm.1	Farp2	NM_145519	0.123247	-1.27262	0.217421	1.20096
TC0100000938.mm.1		---	0.0749184	-1.11066	0.90923	1.01796
TC0100000939.mm.1		---	0.0349733	-1.44533	0.397579	1.14035
TC0100000940.mm.1		---	0.0160882	1.20064	0.930049	1.00789
TC0100000941.mm.1		---	0.173825	1.18999	0.393919	1.1228
TC0100000942.mm.1	Bok	NM_016778	0.198733	-1.05856	0.122112	-1.06924
TC0100000943.mm.1		---	0.165293	1.12044	0.857221	1.01996
TC0100000944.mm.1	Atg4b	NM_174874	0.126332	-1.09632	0.626374	1.01064
TC0100000945.mm.1		---	0.59256	-1.09001	0.751144	-1.02527
TC0100000946.mm.1	Ing5	NM_025454	0.0494487	-1.13522	0.0887245	-1.09272
TC0100000947.mm.1	D2hgdh	NM_178882	0.826185	1.01489	0.546162	1.06008
TC0100000948.mm.1	Gal3st2	NM_199366	0.0909399	-1.34114	0.244637	1.37748
TC0100000949.mm.1	Gm9994	NM_001205249	0.0613707	-1.46225	0.301781	1.41899
TC0100000950.mm.1	Gm7889	XM_980899	0.853704	-1.0017	0.628216	1.07543
TC0100000951.mm.1	Gm6086	NM_001039219	0.077272	-1.31095	0.317488	1.20185
TC0100000952.mm.1		---	0.060351	-1.7621	0.42037	1.35679
TC0100000953.mm.1		---	0.0746519	-1.65335	0.985268	1.00421
TC0100000954.mm.1	Neu4	NM_173772	0.707634	1.04861	0.775218	-1.01779
TC0100000955.mm.1		---	0.381836	-1.14947	0.269047	1.36699
TC0100000956.mm.1	4930440C22Rik	NR_040473	0.661459	1.02631	0.896751	1.00799
TC0100000957.mm.1	Fam174a	NM_026321	0.96303	1.00461	0.736019	-1.03973
TC0100000958.mm.1		---	0.367123	-1.03264	0.50313	1.08903
TC0100000959.mm.1	Gm15427	ENSMUST00000109141	0.329495	-1.13405	0.478868	1.1088
TC0100000960.mm.1		---	0.102165	1.4371	0.182142	-1.13942
TC0100000961.mm.1		---	0.647285	1.08675	0.790329	1.03197
TC0100000962.mm.1	Gm22917	ENSMUST00000180116	0.610268	1.13435	0.847691	-1.04459
TC0100000963.mm.1		---	0.763787	1.06069	0.362	1.07674
TC0100000964.mm.1	Gm26245	ENSMUST00000178491	0.586316	1.05926	0.96383	1.00829
TC0100000965.mm.1	Gm26078	ENSMUST00000104067	0.731822	-1.03332	0.468888	-1.05862
TC0100000966.mm.1	Gm5101	ENSMUST00000181489	0.778019	1.01714	0.306639	-1.0956
TC0100000967.mm.1	Gm6430	ENSMUST00000054664	0.698047	-1.01597	0.18147	1.06827
TC0100000968.mm.1	Gm7133	XM_981711	0.647193	1.04478	0.301172	-1.06763
TC0100000969.mm.1	Gm7135	XM_981747	0.281562	1.10263	0.923937	1.00745
TC0100000970.mm.1		---	0.882061	1.00913	0.670981	-1.03732
TC0100000971.mm.1	Gin1	NM_026250	0.394066	-1.07215	0.049781	1.15614
TC0100000972.mm.1	Gm25413	ENSMUST00000158544	0.740986	1.05526	0.976014	1.00172
TC0100000973.mm.1	Gm24465	ENSMUST00000178398	0.982499	1.00202	0.837101	1.04396
TC0100000974.mm.1	1810006J02Rik	NR_040439	0.924999	-1.01815	0.0974662	1.45314
TC0100000975.mm.1		---	0.170122	-1.0552	0.111163	-1.09296
TC0100000976.mm.1	Gm7952	ENSMUST00000180540	0.261831	-1.07879	0.84932	1.04214
TC0100000977.mm.1	Slco6d1	NM_001164233	0.709496	1.01376	0.11526	-1.08807
TC0100000978.mm.1	Gm3555	ENSMUST00000160287	0.0290452	-1.1488	0.429703	-1.11118
TC0100000979.mm.1	Gm26134	ENSMUST00000178484	0.18604	1.14595	0.665861	-1.08539
TC0100000980.mm.1		---	0.408215	1.08172	0.441633	-1.094
TC0100000981.mm.1	Gm23434	ENSMUST00000157179	0.517707	1.15379	0.148518	1.30202
TC0100000982.mm.1		---	0.181604	1.0883	0.975563	1.00153
TC0100000983.mm.1		---	0.593729	-1.08672	0.119106	1.4477
TC0100000984.mm.1	Gm20253	XR_106078	0.706575	-1.02434	0.281689	1.07634
TC0100000985.mm.1	Cntnap5b	NM_172851	0.282705	1.0678	0.0595632	-1.07079
TC0100000986.mm.1		---	0.585227	-1.05046	0.890828	-1.01591
TC0100000987.mm.1		---	0.956427	1.00502	0.716178	1.04
TC0100000988.mm.1	Gm25537	ENSMUST00000103851	0.659441	-1.11869	0.683847	-1.10706
TC0100000989.mm.1	Gm20268	NR_037989	0.294518	-1.12305	0.493593	1.05213
TC0100000990.mm.1		---	0.546664	-1.10297	0.801052	1.02191
TC0100000991.mm.1		---	0.869866	-1.02013	0.515019	-1.09382
TC0100000992.mm.1		---	0.0786945	1.16809	0.679722	1.09365
TC0100000993.mm.1		---	0.71342	1.03085	0.72946	1.05481
TC0100000994.mm.1		---	0.906566	1.00556	0.0805158	1.09309
TC0100000995.mm.1	Gm23537	ENSMUST00000157536	0.78862	1.0211	0.45943	1.04638
TC0100000997.mm.1		---	0.746744	-1.10366	0.159626	1.26519
TC0100000998.mm.1	Gm25003	ENSMUST00000117011	0.130521	1.5185	0.0073357	-1.48937
TC0100000999.mm.1	Cdh20	NM_011800	0.906372	1.007	0.124472	-1.15021
TC0100001000.mm.1		---	0.649098	1.09123	0.656319	1.04707
TC0100001001.mm.1		---	0.00116635	-1.24316	0.934391	1.00882
TC0100001002.mm.1		---	0.0813369	1.30055	0.417662	-1.07633
TC0100001003.mm.1		---	0.654724	1.08117	0.426372	-1.19722
TC0100001004.mm.1	Gm17634	XR_106080	0.607725	-1.04036	0.628857	-1.03448
TC0100001005.mm.1	Gm3608	ENSMUST00000086725	0.184143	-1.15954	0.978539	1.00362
TC0100001006.mm.1	Gm22426	ENSMUST00000103811	0.400892	-1.11911	0.810616	1.04915
TC0100001007.mm.1		---	0.864086	1.02692	0.417875	-1.12116
TC0100001008.mm.1	2310035C23Rik	NM_029349	0.379801	-1.059	0.368869	1.06435
TC0100001009.mm.1		---	0.450902	-1.2505	0.455254	1.14664
TC0100001010.mm.1	Gm10193	XM_001478111	0.0058352	1.11834	0.949866	-1.00632
TC0100001011.mm.1	Tnfrsf11a	NM_009399	0.201216	-1.22786	0.981338	1.00176
TC0100001012.mm.1		---	0.266881	-1.25741	0.0376102	-1.40985
TC0100001013.mm.1		---	0.993504	1.0009	0.842994	1.02707
TC0100001014.mm.1	Gm26214	ENSMUST00000158581	0.381375	-1.07276	0.642948	-1.09512
TC0100001015.mm.1		---	0.467259	-1.08938	0.740205	-1.04455
TC0100001016.mm.1	Zcchc2	NM_001122675	0.214009	-1.04519	0.129971	-1.07496
TC0100001017.mm.1	Gm26509	ENSMUST00000180947	0.370505	1.17624	0.145351	1.15576
TC0100001018.mm.1	Phlpp1	NM_133821	0.0433618	-1.25775	0.900464	1.00907
TC0100001019.mm.1		---	0.162205	-1.37622	0.97955	1.00287
TC0100001020.mm.1		---	0.189671	-1.31931	0.749371	1.06273
TC0100001021.mm.1		---	0.484637	1.12758	0.512383	1.05948
TC0100001022.mm.1	D630008O14Rik	ENSMUST00000144260	0.441952	1.08036	0.0270616	-1.15789
TC0100001023.mm.1		---	0.582323	1.04476	0.98089	-1.00649
TC0100001024.mm.1	Serpinb5	NM_009257	0.187285	1.0841	0.860537	1.03122
TC0100001025.mm.1	Serpinb12	NM_001199213	0.406149	1.06734	0.628162	-1.02341
TC0100001026.mm.1	Serpinb13	NM_172852	0.0375878	1.11688	0.329404	-1.12084
TC0100001027.mm.1		---	0.148117	-1.1622	0.799974	1.02757
TC0100001028.mm.1	Serpinb11	NM_025867	0.648355	1.04143	0.124674	1.05833
TC0100001029.mm.1	Serpinb7	NM_027548	0.372051	-1.06768	0.498596	1.04909
TC0100001031.mm.1	Serpinb8	NM_001159748	0.974012	1.00286	0.269135	-1.09257
TC0100001032.mm.1	Gm15389	ENSMUST00000153774	0.0662667	1.29952	0.542171	-1.10293
TC0100001033.mm.1	Gm22438	ENSMUST00000104049	0.215723	1.1391	0.245791	-1.12761
TC0100001034.mm.1	D830032E09Rik	NR_102306	0.890948	1.0073	0.928866	-1.00766
TC0100001035.mm.1		---	0.870318	-1.02327	0.835253	1.02316
TC0100001036.mm.1	Gm25293	ENSMUST00000122792	0.359762	1.03779	0.60733	-1.0448
TC0100001037.mm.1	Cdh7	NM_172853	0.120335	1.06027	0.268391	-1.06701
TC0100001038.mm.1		---	0.105699	-1.27728	0.653782	-1.0739
TC0100001039.mm.1		---	0.151962	1.27756	0.747525	1.05351
TC0100001040.mm.1	Gm22331	ENSMUST00000158066	0.690069	1.03348	0.204789	-1.1672
TC0100001041.mm.1		---	0.836148	1.01995	0.347525	1.18248
TC0100001042.mm.1		---	0.343374	1.17343	0.662387	-1.07692
TC0100001043.mm.1		---	0.772032	-1.02466	0.360302	-1.18278
TC0100001044.mm.1		---	0.129528	1.22437	0.84193	1.03285
TC0100001045.mm.1		---	0.364943	1.10902	0.393636	-1.19155
TC0100001046.mm.1		---	0.573029	-1.09239	0.523365	1.06937
TC0100001047.mm.1		---	0.180984	1.13448	0.398482	-1.14006
TC0100001048.mm.1	Cntnap5a	NM_001077425	0.479943	1.05629	0.706884	-1.02483
TC0100001049.mm.1		---	0.134241	1.07125	0.137317	-1.11148
TC0100001050.mm.1		---	0.704255	1.05242	0.993907	-1.00101
TC0100001051.mm.1		---	0.0841061	1.30948	0.845402	1.02474
TC0100001052.mm.1		---	0.151291	-1.04899	0.777727	1.0271
TC0100001053.mm.1		---	0.0346033	1.11592	0.200267	-1.16343
TC0100001054.mm.1	Gm19965	ENSMUST00000179777	0.865345	1.01636	0.485687	-1.08287
TC0100001055.mm.1	Gm24030	ENSMUST00000083931	0.660898	-1.05258	0.237991	-1.17682
TC0100001056.mm.1		---	0.673979	1.10054	0.960779	1.0143
TC0100001057.mm.1		---	0.16139	-1.26516	0.490252	1.05993
TC0100001058.mm.1	Nifk	NM_026472	0.669357	-1.03663	0.613442	-1.04855
TC0100001059.mm.1		---	0.942897	-1.00847	0.623176	-1.06408
TC0100001060.mm.1	Clasp1	NM_001081276	0.068853	-1.07011	0.689322	1.02808
TC0100001061.mm.1		---	0.899666	-1.02157	0.449465	1.14958
TC0100001062.mm.1		---	0.932783	1.01094	0.44144	1.07892
TC0100001063.mm.1	Tfcp2l1	NM_023755	0.394507	1.10871	0.027807	1.15906
TC0100001064.mm.1		---	0.0552145	1.1734	0.925412	1.0155
TC0100001065.mm.1	mmu-mir-6346	ENSMUST00000183982	0.987255	1.0016	0.00436543	1.22361
TC0100001066.mm.1		---	0.935228	1.01027	0.165388	1.15305
TC0100001067.mm.1	Gm26831	ENSMUST00000181458	0.222061	1.12775	0.585163	1.04792
TC0100001068.mm.1		---	0.991582	1.00065	0.880874	1.01621
TC0100001069.mm.1	Gm8321	ENSMUST00000181691	0.512344	1.06578	0.364987	1.05983
TC0100001070.mm.1		---	0.0405772	1.20645	0.00133069	-1.22332
TC0100001071.mm.1	A330041K01	uc007ciq.1	0.858744	1.01425	0.959981	1.00466
TC0100001072.mm.1		---	0.0815908	1.15984	0.00672139	-1.18597
TC0100001073.mm.1		---	0.546833	-1.06013	0.553896	1.08312
TC0100001074.mm.1		---	0.173404	-1.105	0.091523	-1.07353
TC0100001075.mm.1		---	0.573553	-1.07016	0.123461	-1.19286
TC0100001076.mm.1	Tmem185b	NM_146103	0.520057	-1.02479	0.333224	1.13714
TC0100001077.mm.1	Gm25322	ENSMUST00000122556	0.22584	-1.14972	0.225053	-1.18913
TC0100001078.mm.1	Gm3851	ENSMUST00000168653	0.638705	1.04021	0.902963	1.00692
TC0100001079.mm.1	Gm8338	ENSMUST00000163928	0.604979	1.03019	0.835819	1.02627
TC0100001080.mm.1		---	0.940556	1.00804	0.752925	-1.0402
TC0100001081.mm.1		---	0.240153	1.13006	0.551945	-1.0683
TC0100001082.mm.1	Gm17973	ENSMUST00000174509	0.497651	-1.0805	0.284998	1.09823
TC0100001083.mm.1	Sctr	NM_001012322	0.113377	1.13168	0.753772	1.02593
TC0100001084.mm.1		---	0.249376	1.07033	0.0240516	-1.20319
TC0100001085.mm.1	3110009E18Rik	NM_001172074	0.267409	1.08821	0.776885	1.01827
TC0100001086.mm.1	C1ql2	NM_207233	0.160001	-1.13656	0.701475	-1.02835
TC0100001087.mm.1		---	0.748974	1.03305	0.658378	-1.09048
TC0100001088.mm.1	En1	NM_010133	0.0870787	1.13341	0.121064	-1.12772
TC0100001089.mm.1		---	0.541005	1.0454	0.347066	1.09777
TC0100001090.mm.1		---	0.544121	-1.08461	0.239223	-1.12409
TC0100001091.mm.1		---	0.0366286	1.15974	0.941963	-1.01166
TC0100001092.mm.1	Celrr	NR_038008	0.951227	-1.00115	0.219338	-1.07586
TC0100001093.mm.1		---	0.710373	-1.0174	0.951687	1.00559
TC0100001094.mm.1		---	0.390843	1.1108	0.849515	-1.01836
TC0100001095.mm.1		---	0.535504	-1.07023	0.784287	1.03145
TC0100001096.mm.1	Ccdc93	NM_001025156	0.497213	-1.08614	0.79053	-1.03366
TC0100001097.mm.1	Gm8217	ENSMUST00000119136	0.478316	1.05594	0.308767	-1.14385
TC0100001098.mm.1		---	0.88811	-1.01291	0.930327	1.02026
TC0100001099.mm.1		---	0.365866	-1.06619	0.929663	-1.00927
TC0100001100.mm.1		---	0.504963	-1.0276	0.69621	-1.02363
TC0100001101.mm.1	Gm24547	ENSMUST00000158649	0.28618	1.14178	0.900399	-1.03228
TC0100001102.mm.1		---	0.81321	1.01934	0.767418	-1.03665
TC0100001103.mm.1	Gm25771	ENSMUST00000158565	0.938385	-1.00837	0.35373	-1.19791
TC0100001104.mm.1		---	0.0511615	1.29975	0.350169	-1.12543
TC0100001105.mm.1	Gm22610	ENSMUST00000158287	0.229006	-1.05854	0.116787	-1.16462
TC0100001106.mm.1	Gm10543	ENSMUST00000097605	0.0108686	1.26867	0.534211	1.05904
TC0100001107.mm.1	Gm25578	ENSMUST00000083406	0.275379	-1.10676	0.675132	-1.05355
TC0100001108.mm.1	Xdh	BC020078	0.539378	1.0485	0.276527	1.07995
TC0100001109.mm.1		---	0.586195	1.03712	0.92309	-1.01626
TC0100001110.mm.1		---	0.583487	-1.08424	0.16145	-1.11818
TC0100001111.mm.1	Slc35f5	NM_028787	0.164018	-1.28561	0.420111	-1.08904
TC0100001112.mm.1	Gpr39	NM_027677	0.549494	1.0504	0.691	-1.04044
TC0100001113.mm.1		---	0.984	1.00142	0.305885	1.074
TC0100001114.mm.1	Mgat5	NM_145128	0.161002	-1.09062	0.853803	1.01385
TC0100001115.mm.1		---	0.933874	-1.01518	0.967889	1.00487
TC0100001116.mm.1		---	0.920487	-1.01473	0.940576	1.00793
TC0100001117.mm.1	Gm23370	ENSMUST00000175405	0.994255	1.00116	0.0363735	-1.21731
TC0100001118.mm.1		---	0.229759	1.16839	0.983546	1.00264
TC0100001119.mm.1	Gm23734	ENSMUST00000083753	0.271936	-1.20059	0.998121	1.00059
TC0100001120.mm.1		---	0.528695	-1.0601	0.383499	-1.13215
TC0100001121.mm.1	Mgat5	uc007ckt.3	0.0414688	-1.1081	0.715125	1.05911
TC0100001122.mm.1		---	0.650881	-1.09525	0.059755	1.30985
TC0100001123.mm.1	Acmsd	NM_001033041	0.288836	1.03359	0.330359	-1.04731
TC0100001124.mm.1	Ccnt2	NM_028399	0.0207881	-1.10245	0.236291	1.06934
TC0100001125.mm.1	Rab3gap1	NM_178690	0.281162	-1.08852	0.232993	-1.03754
TC0100001126.mm.1		---	0.318555	-1.10975	0.2392	-1.06923
TC0100001127.mm.1		---	0.737015	-1.03025	0.218063	1.03365
TC0100001128.mm.1	Rpl28-ps1	ENSMUST00000121497	0.12142	-1.15227	0.669067	1.08247
TC0100001129.mm.1	R3hdm1	NM_181750	0.259393	-1.06636	0.764036	1.03253
TC0100001130.mm.1		---	0.325396	1.1567	0.168287	-1.25684
TC0100001131.mm.1		---	0.63551	-1.03177	0.496655	-1.07331
TC0100001132.mm.1		---	0.777279	1.04033	0.158672	-1.23752
TC0100001133.mm.1		---	0.345176	-1.05515	0.909432	1.00958
TC0100001134.mm.1		---	0.832273	1.03793	0.331645	1.07893
TC0100001135.mm.1		---	0.0313731	-1.31685	0.329705	1.11547
TC0100001136.mm.1		---	0.0893896	-1.28058	0.228557	-1.24479
TC0100001137.mm.1	Mir128-1	NR_029543	0.213493	-1.18702	0.917588	1.01688
TC0100001138.mm.1	Ubxn4	NM_026390	0.860467	-1.00691	0.274713	1.10614
TC0100001139.mm.1		---	0.14479	-1.23462	0.827231	-1.01785
TC0100001140.mm.1		---	0.566178	-1.11496	0.0148469	-1.68749
TC0100001141.mm.1	Gm23902	ENSMUST00000157571	0.321114	-1.07637	0.671227	-1.08709
TC0100001142.mm.1		---	0.847252	1.02033	0.997623	1.00069
TC0100001143.mm.1		---	0.812211	1.04527	0.912812	1.01396
TC0100001144.mm.1		---	0.24812	-1.05085	0.270633	-1.08063
TC0100001145.mm.1	Thsd7b	NM_172485	0.115882	1.08554	0.307679	-1.04426
TC0100001146.mm.1		---	0.894901	1.02086	0.975375	-1.0032
TC0100001147.mm.1		---	0.865308	1.02147	0.901789	1.01491
TC0100001148.mm.1		---	0.659482	-1.09942	0.9781	1.00424
TC0100001149.mm.1		---	0.760724	1.01994	0.842541	1.02833
TC0100001150.mm.1		---	0.0931735	1.28078	0.828318	-1.01942
TC0100001151.mm.1		---	0.318825	1.09657	0.575169	-1.16415
TC0100001152.mm.1		---	0.940315	-1.01245	0.971762	-1.00517
TC0100001153.mm.1		---	0.422764	-1.13424	0.381319	1.11083
TC0100001154.mm.1	Gm15674	ENSMUST00000143266	0.32738	1.10066	0.56219	1.05833
TC0100001155.mm.1	Gm16083	ENSMUST00000125681	0.694203	1.0361	0.443773	-1.0543
TC0100001156.mm.1		---	0.236355	1.10966	0.791684	1.03105
TC0100001157.mm.1		---	0.144865	1.17309	0.298048	-1.05766
TC0100001158.mm.1	Yod1	NM_178691	0.0887749	-1.19654	0.682642	1.01833
TC0100001159.mm.1		---	0.55283	1.05435	0.265793	1.13391
TC0100001160.mm.1		---	0.367724	1.17462	0.592446	-1.09997
TC0100001161.mm.1	AA986860	NM_177604	0.185423	-1.26864	0.655716	1.1706
TC0100001162.mm.1		---	0.884889	1.01206	0.353889	-1.08021
TC0100001163.mm.1		---	0.292223	1.12224	0.203938	1.038
TC0100001164.mm.1	Fcamr	NM_001170632	0.975768	1.00283	0.834798	-1.01692
TC0100001165.mm.1	Pigr	NM_011082	0.130258	-1.05003	0.323873	1.06586
TC0100001166.mm.1	Faim3	NM_026976	0.0106919	1.15716	0.0894785	-1.13389
TC0100001167.mm.1	Il10	NM_010548	0.806129	1.01501	0.402989	1.08784
TC0100001168.mm.1	Eif2d	NM_001136070	0.0266804	-1.07971	0.305715	1.03853
TC0100001169.mm.1		---	0.174023	1.14659	0.122394	-1.19405
TC0100001170.mm.1	Fam72a	NM_175382	0.599308	-1.08592	0.944568	-1.01214
TC0100001171.mm.1	Avpr1b	NM_011924	0.712648	-1.04309	0.723673	-1.03211
TC0100001172.mm.1	Ctse	NM_007799	0.264814	1.15256	0.532191	1.34744
TC0100001173.mm.1	5430435G22Rik	NM_145509	0.152664	1.06645	0.120131	-1.07887
TC0100001174.mm.1	Slc26a9	NM_177243	0.0511427	1.11011	0.343091	-1.01849
TC0100001175.mm.1	Pm20d1	NM_178079	0.243664	-1.0226	0.452147	1.1578
TC0100001176.mm.1	Slc41a1	NM_173865	0.974141	-1.00104	0.665156	1.0247
TC0100001177.mm.1	Rab29	NM_144875	0.907575	-1.01204	0.518573	1.04256
TC0100001178.mm.1	Nucks1	NM_001145804	0.38679	-1.05496	0.554286	-1.04151
TC0100001179.mm.1		---	0.0223313	-1.2364	0.776532	-1.0209
TC0100001180.mm.1	Slc45a3	NM_001177628	0.223122	-1.17059	0.115957	1.11565
TC0100001181.mm.1	Elk4	NM_007923	0.0927725	-1.15881	0.591017	1.03714
TC0100001182.mm.1	Gm26892	ENSMUST00000181695	0.943851	1.00547	0.865707	1.01548
TC0100001183.mm.1		---	0.247962	1.16174	0.00531167	1.12838
TC0100001184.mm.1	Gm26034	ENSMUST00000158154	0.962326	-1.00555	0.881408	1.02825
TC0100001185.mm.1		---	0.157909	1.10656	0.502555	-1.10049
TC0100001186.mm.1	Lemd1	NM_001033250	0.129259	1.06389	0.752498	-1.00998
TC0100001187.mm.1	Mir135b	NR_029777	0.772763	1.02281	0.705768	1.0348
TC0100001188.mm.1	Gm7241	ENSMUST00000159853	0.949573	1.00321	0.518896	1.08185
TC0100001189.mm.1	Klhdc8a	NM_144810	0.638734	-1.06273	0.0487656	-1.11038
TC0100001190.mm.1	Nuak2	NM_001195025	0.467186	-1.07133	0.561626	-1.04944
TC0100001191.mm.1	F730311O21Rik	uc007coq.1	0.437426	1.13654	0.558831	1.03229
TC0100001192.mm.1	Gm15849	ENSMUST00000159257	0.144365	-1.10388	0.335121	-1.06444
TC0100001193.mm.1	Dstyk	NM_172516	0.793733	-1.01832	0.975126	-1.00186
TC0100001194.mm.1		---	0.321929	-1.15015	0.235862	-1.1226
TC0100001195.mm.1	Rbbp5	NM_172517	0.27981	-1.04058	0.937769	-1.00364
TC0100001196.mm.1	Tmem81	NM_029025	0.951615	1.00629	0.339181	1.06531
TC0100001197.mm.1		---	0.283919	1.15717	0.968933	-1.00428
TC0100001198.mm.1	Gm10538	NR_045892	0.216775	1.085	0.302528	-1.10711
TC0100001199.mm.1		---	0.611245	-1.04418	0.100112	-1.16155
TC0100001200.mm.1	Lrrn2	NM_010732	0.0867415	1.07913	0.461399	-1.0574
TC0100001201.mm.1	Pik3c2b	NM_001099276	0.489347	-1.04664	0.376663	1.08651
TC0100001202.mm.1	Ppp1r15b	NM_133819	0.829849	1.01136	0.939167	1.00813
TC0100001203.mm.1		---	0.986131	1.00313	0.966387	1.00891
TC0100001204.mm.1	Plekha6	NM_001160268	0.346445	-1.07883	0.313152	1.07493
TC0100001205.mm.1	Golt1a	NM_026680	0.445495	-1.03413	0.0923547	1.12757
TC0100001206.mm.1	Ren1	NM_031192	0.255412	1.01924	0.0343402	-1.13684
TC0100001207.mm.1	Etnk2	NM_175443	0.0216197	1.05706	0.32118	-1.05972
TC0100001208.mm.1	Gm23939	ENSMUST00000082880	0.301179	-1.16883	0.397555	-1.1989
TC0100001209.mm.1	Gm26706	ENSMUST00000180718	0.0533517	1.05224	0.302759	1.06505
TC0100001210.mm.1		---	0.286184	1.11598	0.824942	-1.01249
TC0100001211.mm.1		---	0.0549168	1.15485	0.900655	-1.01067
TC0100001212.mm.1		---	0.119709	-1.04994	0.767359	1.04808
TC0100001213.mm.1	Gm15851	ENSMUST00000160564	0.151118	1.16308	0.983032	-1.00379
TC0100001214.mm.1		---	0.271567	1.19203	0.279717	1.12105
TC0100001215.mm.1		---	0.92731	1.01305	0.748892	1.03381
TC0100001216.mm.1		---	0.298641	1.09029	0.62785	1.05179
TC0100001217.mm.1		---	0.452835	-1.09266	0.340283	1.14561
TC0100001218.mm.1	Fmod	NM_021355	0.408152	1.06425	0.726803	1.03
TC0100001219.mm.1	Gm8618	XM_990438	0.867354	-1.01621	0.988926	1.0013
TC0100001220.mm.1	Chit1	NM_001284524	0.18788	-1.37289	0.731064	-1.04563
TC0100001221.mm.1		---	0.573732	1.05882	0.996198	-1.00103
TC0100001222.mm.1	Chil1	NM_007695	0.155012	1.08818	0.826829	-1.01004
TC0100001223.mm.1	Mybph	NM_016749	0.376631	1.08176	0.215606	-1.06351
TC0100001224.mm.1		---	0.796725	1.01921	0.44005	-1.13176
TC0100001225.mm.1	Myog	NM_031189	0.382425	1.07366	0.135191	-1.19417
TC0100001226.mm.1	4933406M09Rik	NM_173771	0.441954	-1.05655	0.163024	1.16502
TC0100001227.mm.1	Cyb5r1	NM_028057	0.750169	-1.02376	0.590384	-1.02021
TC0100001228.mm.1	Adipor1	NM_028320	0.0427332	-1.11652	0.52579	1.02287
TC0100001229.mm.1		---	0.948221	-1.01119	0.51544	-1.08563
TC0100001230.mm.1	Klhl12	NM_153128	0.0276929	-1.08281	0.928213	-1.00433
TC0100001231.mm.1	Rabif	NM_145510	0.404246	-1.08454	0.715617	-1.03341
TC0100001232.mm.1	Gm25612	ENSMUST00000104014	0.363224	-1.1771	0.562215	-1.12895
TC0100001233.mm.1	Gm15454	ENSMUST00000179718	0.324824	-1.05331	0.293176	1.0734
TC0100001234.mm.1	Kdm5b	NM_152895	0.0704305	-1.17009	0.173845	1.05694
TC0100001235.mm.1		---	0.701234	-1.05835	0.0272571	1.14489
TC0100001236.mm.1		---	0.402513	-1.05408	0.657605	-1.02472
TC0100001237.mm.1	Syt2	NM_009307	0.22383	1.09648	0.0583845	1.08341
TC0100001238.mm.1	Gm22232	ENSMUST00000104654	0.682337	1.04749	0.00146165	-1.15459
TC0100001239.mm.1		---	0.298067	1.07581	0.843129	1.01883
TC0100001240.mm.1	Ube2t	NM_001278115	0.323107	-1.08628	0.362967	-1.0731
TC0100001241.mm.1		---	0.0130193	1.25167	0.830266	1.03443
TC0100001242.mm.1		---	0.17521	-1.06443	0.566034	-1.02863
TC0100001243.mm.1	Gm10535	XR_106095	0.536469	-1.08243	0.540072	1.05125
TC0100001244.mm.1	Ptpn7	NM_177081	0.462765	1.04891	0.0030317	-1.1069
TC0100001245.mm.1	Arl8a	NM_026823	0.180276	1.1016	0.631966	1.0378
TC0100001246.mm.1	Gm15445	ENSMUST00000146700	0.306996	1.14307	0.180857	1.28163
TC0100001247.mm.1	Gm4204	ENSMUST00000110798	0.0656166	-1.23768	0.505383	-1.06816
TC0100001248.mm.1	Rnpep	ENSMUST00000180981	0.407453	-1.1006	0.976892	1.00484
TC0100001249.mm.1	Lmod1	NM_053106	0.98682	-1.0018	0.0377707	-1.19356
TC0100001250.mm.1		---	0.13402	1.18368	0.177972	-1.07214
TC0100001251.mm.1	Gm4793	ENSMUST00000067468	0.889309	1.01613	0.412275	-1.04931
TC0100001252.mm.1	Csrp1	NM_007791	0.01172	-1.3388	0.250651	-1.15851
TC0100001253.mm.1		---	0.978945	-1.00273	0.441312	-1.08465
TC0100001254.mm.1	Phlda3	NM_013750	0.0736272	-1.14604	0.460671	1.04244
TC0100001256.mm.1	Lad1	NM_133664	0.144665	-1.06692	0.583938	1.04247
TC0100001257.mm.1	Tnnt2	NM_001130174	0.423369	1.04734	0.288074	-1.11798
TC0100001258.mm.1	Tmem9	NM_001160145	0.701154	-1.01928	0.871724	-1.00722
TC0100001259.mm.1	Ascl5	NM_001270609	0.770834	1.02728	0.526064	-1.1047
TC0100001260.mm.1	Cacna1s	NM_001081023	0.0224836	1.12591	0.00789181	-1.07109
TC0100001261.mm.1		---	0.0686058	1.18835	0.205521	-1.13535
TC0100001262.mm.1	Kif21b	NM_001039472	0.616915	1.02315	0.983668	1.00237
TC0100001263.mm.1		---	0.275491	-1.13738	0.200955	-1.20216
TC0100001264.mm.1	Gm26568	ENSMUST00000180496	0.637304	1.05587	0.286599	1.15722
TC0100001265.mm.1		---	0.195897	-1.11619	0.56607	1.06213
TC0100001266.mm.1	Gm26781	ENSMUST00000181385	0.134587	1.12954	0.864406	1.01056
TC0100001267.mm.1		---	0.233961	1.04361	0.367438	-1.19451
TC0100001268.mm.1	Ddx59	NM_026500	0.893071	-1.00438	0.310303	1.06344
TC0100001269.mm.1		---	0.801775	-1.03743	0.821194	-1.04123
TC0100001270.mm.1		---	0.122481	1.09268	0.788252	1.01868
TC0100001271.mm.1	Kif14	NM_001081258	0.12124	-1.19347	0.522661	-1.06234
TC0100001272.mm.1		---	0.799143	1.01379	0.936791	-1.00617
TC0100001273.mm.1		---	0.341812	1.12595	0.946281	-1.0083
TC0100001274.mm.1	Zfp281	NM_001160251	0.341706	-1.06145	0.986629	1.00153
TC0100001275.mm.1	Gm19705	NR_045324	0.0323493	1.08541	0.708356	-1.01025
TC0100001276.mm.1	Gm16880	NR_037986	0.845979	-1.0105	0.00447099	-1.13089
TC0100001277.mm.1	Gm24086	ENSMUST00000175171	0.294046	-1.1125	0.245185	-1.19911
TC0100001278.mm.1		---	0.669908	1.05691	0.853775	-1.03088
TC0100001279.mm.1	Gm22727	ENSMUST00000158090	0.0966308	-1.14486	0.86652	1.01894
TC0100001280.mm.1		---	0.00926536	1.15496	0.0300888	-1.10933
TC0100001281.mm.1		---	0.0865515	-1.23752	0.653948	1.06505
TC0100001282.mm.1	Gm4258	ENSMUST00000182127	0.0703915	1.05013	0.128972	1.04646
TC0100001283.mm.1		---	0.143094	1.23716	0.410498	1.10759
TC0100001284.mm.1		---	0.515311	-1.07725	0.536016	1.02952
TC0100001285.mm.1	A130050O07Rik	XR_106099	0.832931	1.02774	0.292164	-1.1066
TC0100001286.mm.1		---	0.446109	-1.08197	0.982761	-1.00085
TC0100001287.mm.1		---	0.50419	-1.09105	0.734789	1.06581
TC0100001288.mm.1	Mir181a-1	NR_029795	0.0446897	1.17482	0.243902	-1.2043
TC0100001289.mm.1		---	0.152769	1.15834	0.575923	1.12711
TC0100001290.mm.1		---	0.682796	1.08077	0.0854156	-1.33568
TC0100001291.mm.1		---	0.0263309	-1.13737	0.61603	1.1033
TC0100001292.mm.1	Atp6v1g3	NM_177397	0.278785	1.21095	0.347295	-1.14359
TC0100001293.mm.1		---	0.496258	-1.03021	0.301229	-1.19602
TC0100001294.mm.1	Dennd1b	NM_001166501	0.353422	-1.05601	0.734372	1.03814
TC0100001295.mm.1		---	0.406063	-1.09487	0.118267	-1.26961
TC0100001296.mm.1	4930596I21Rik	NR_108103	0.687055	1.0606	0.214178	1.20836
TC0100001297.mm.1		---	0.926638	-1.01027	0.574237	1.08325
TC0100001298.mm.1		---	0.578624	1.13156	0.986252	1.00366
TC0100001299.mm.1		---	0.99188	1.00136	0.608335	-1.05683
TC0100001300.mm.1	4933436E23Rik	NR_040455	0.966437	1.00454	0.641593	-1.05721
TC0100001301.mm.1		---	0.282586	1.05574	0.867269	-1.01832
TC0100001302.mm.1	Zbtb41	NM_172643	0.415934	-1.05291	0.810383	1.02697
TC0100001303.mm.1	Aspm	NM_009791	0.0389571	-1.17554	0.246046	-1.14372
TC0100001304.mm.1	F13b	NM_031164	0.0408432	1.10797	0.604155	-1.02153
TC0100001305.mm.1	Gm26271	ENSMUST00000158349	0.094268	-1.05812	0.54807	-1.03598
TC0100001306.mm.1	Gm25619	ENSMUST00000122621	0.426449	-1.05618	0.842567	-1.04425
TC0100001307.mm.1	Gm26048	ENSMUST00000157305	0.215602	-1.22738	0.538302	-1.18914
TC0100001308.mm.1	Kcnt2	NM_001081027	0.668223	-1.02279	0.622006	-1.0214
TC0100001309.mm.1		---	0.779536	1.02846	0.363702	-1.07954
TC0100001311.mm.1	Gm25457	ENSMUST00000179509	0.51289	1.08742	0.806249	1.05729
TC0100001312.mm.1	Gm22016	ENSMUST00000158793	0.47711	1.1049	0.550158	-1.15511
TC0100001313.mm.1	B3galt2	NM_020025	0.306535	1.24339	0.860006	1.03907
TC0100001314.mm.1		---	0.941163	-1.01125	0.10485	1.1938
TC0100001315.mm.1	Gm6397	ENSMUST00000161973	0.621289	-1.04876	0.453999	1.08592
TC0100001316.mm.1	Glrx2	NM_001038592	0.636711	-1.01937	0.918852	1.00381
TC0100001317.mm.1	Uchl5	NM_001159866	0.767636	-1.02391	0.848018	1.01399
TC0100001318.mm.1	Gm25663	ENSMUST00000157698	0.106244	-1.35307	0.208801	-1.26465
TC0100001319.mm.1		---	0.53171	-1.11758	0.152066	1.25069
TC0100001320.mm.1		---	0.680482	-1.05239	0.277519	-1.13959
TC0100001321.mm.1		---	0.762286	-1.0558	0.0472304	1.26533
TC0100001322.mm.1		---	0.534693	1.13449	0.515466	-1.12127
TC0100001323.mm.1		---	0.0613129	1.2317	0.199379	1.08932
TC0100001324.mm.1	Gm5262	ENSMUST00000180655	0.631143	1.02214	0.919246	-1.01326
TC0100001325.mm.1		---	0.284422	1.15243	0.669957	1.07291
TC0100001326.mm.1		---	0.284422	1.15243	0.669957	1.07291
TC0100001327.mm.1		---	0.284422	1.15243	0.669957	1.07291
TC0100001328.mm.1		---	0.0145135	-1.54936	0.458561	-1.08101
TC0100001329.mm.1	Gm5263	ENSMUST00000163646	0.301531	1.1335	0.372599	-1.12001
TC0100001330.mm.1	Brinp3	NM_001145807	0.607441	1.02433	0.965447	1.00264
TC0100001331.mm.1		---	0.0678902	-1.15908	0.855909	-1.02442
TC0100001332.mm.1	Gm15583	XM_001480180	0.323287	-1.07824	0.934877	-1.00819
TC0100001333.mm.1		---	0.75904	1.04172	0.845658	-1.02639
TC0100001334.mm.1		---	0.471847	1.13843	0.233251	-1.14363
TC0100001335.mm.1		---	0.465398	1.06935	0.170228	-1.21692
TC0100001336.mm.1	n-R5s219	ENSMUST00000104328	0.105661	1.18845	0.877937	-1.02029
TC0100001337.mm.1		---	0.484926	1.1107	0.673196	1.10051
TC0100001338.mm.1	Ptgs2	NM_011198	0.126254	1.08651	0.019875	-1.22344
TC0100001339.mm.1	Pdc	NM_001159730	0.234697	1.13216	0.18841	-1.11965
TC0100001340.mm.1		---	0.692309	-1.03529	0.395423	-1.13433
TC0100001341.mm.1	Tpr	NM_133780	0.0496546	-1.10422	0.336086	1.0448
TC0100001342.mm.1		---	0.872644	-1.01008	0.952216	-1.00541
TC0100001343.mm.1		---	0.181619	1.07389	0.0854413	-1.08687
TC0100001344.mm.1		---	0.464115	1.08364	0.263811	-1.12232
TC0100001345.mm.1	Gm20631	ENSMUST00000177239	0.154132	-1.10345	0.591156	-1.05368
TC0100001346.mm.1		---	0.371713	1.13846	0.222639	-1.21773
TC0100001347.mm.1	Gm8941	ENSMUST00000181451	0.323905	1.18345	0.202902	1.24609
TC0100001348.mm.1	C730036E19Rik	NR_038011	0.303539	1.06466	0.0103481	-1.15578
TC0100001349.mm.1	3110040M04Rik	XM_993996	0.415664	-1.10336	0.11677	-1.12886
TC0100001350.mm.1		---	0.358241	-1.06421	0.518482	-1.09704
TC0100001351.mm.1	Ivns1abp	NM_001039511	0.289924	-1.07731	0.963511	1.00231
TC0100001352.mm.1		---	0.502141	-1.04745	0.375082	1.0499
TC0100001353.mm.1	Trmt1l	NM_026876	0.00647642	-1.07788	0.284074	1.10013
TC0100001354.mm.1	Mir7682	NR_106150	0.4287	1.10688	0.951103	-1.01262
TC0100001355.mm.1		---	0.244645	-1.04884	0.786649	-1.04394
TC0100001356.mm.1	Fam129a	NM_022018	0.146652	1.06054	0.778869	-1.0161
TC0100001357.mm.1		---	0.181008	1.21667	0.597241	-1.08805
TC0100001358.mm.1	Edem3	NM_001039644	0.305488	-1.11107	0.403558	-1.07379
TC0100001359.mm.1		---	0.66469	-1.02927	0.871496	1.02173
TC0100001360.mm.1		---	0.0413981	-1.16938	0.492352	-1.08518
TC0100001361.mm.1		---	0.188924	1.08994	0.355502	1.08915
TC0100001362.mm.1		---	0.810298	1.0297	0.5084	-1.07451
TC0100001363.mm.1		---	0.343001	1.11668	0.03621	-1.12965
TC0100001364.mm.1		---	0.121185	-1.16131	0.0985882	-1.04304
TC0100001365.mm.1	Colgalt2	NM_177756	0.692739	-1.02269	0.7535	-1.02435
TC0100001366.mm.1		---	0.413171	-1.10108	0.397275	1.08392
TC0100001367.mm.1	Apobec4	NM_001081197	0.584744	-1.06926	0.402393	-1.0677
TC0100001368.mm.1		---	0.604185	1.06733	0.128488	1.09063
TC0100001369.mm.1	Arpc5	NM_026369	0.555025	-1.02799	0.765727	-1.01759
TC0100001370.mm.1	Ncf2	NM_010877	0.293424	-1.02922	0.316751	1.14603
TC0100001371.mm.1		---	0.793365	1.01997	0.044364	-1.39217
TC0100001372.mm.1		---	0.0131603	1.17543	0.949162	-1.00866
TC0100001373.mm.1	Nmnat2	NM_175460	0.0239283	1.04756	0.687975	1.01785
TC0100001374.mm.1		---	0.716609	-1.01624	0.759907	1.04772
TC0100001375.mm.1	Gm8818	ENSMUST00000110797	0.749141	-1.03966	0.316485	1.10732
TC0100001377.mm.1	Shcbp1l	NM_001033162	0.158149	1.05953	0.924221	-1.00583
TC0100001378.mm.1	Gm25588	ENSMUST00000082501	0.263182	1.16836	0.554479	1.07179
TC0100001379.mm.1	Rgs8	NM_026380	0.253914	1.06372	0.417994	-1.03886
TC0100001380.mm.1		---	0.671146	1.03802	0.371648	-1.06226
TC0100001381.mm.1	Rgs16	NM_011267	0.170062	-1.17176	0.520379	-1.15118
TC0100001382.mm.1	Rnasel	NM_011882	0.428588	-1.06615	0.808006	1.03032
TC0100001383.mm.1		---	0.423321	-1.09185	0.51638	1.09287
TC0100001384.mm.1		---	0.0648433	1.26186	0.336372	-1.06734
TC0100001385.mm.1	Gm5531	NM_001008426	0.725918	-1.06687	0.436699	-1.14073
TC0100001386.mm.1	Teddm1	NM_178244	0.408978	1.11124	0.0641334	1.13821
TC0100001387.mm.1	Glul	NM_008131	0.509248	-1.08785	0.970435	1.00746
TC0100001388.mm.1	A930039A15Rik	ENSMUST00000105679	0.415363	1.04024	0.213687	1.03738
TC0100001389.mm.1		---	0.908303	1.00906	0.481895	-1.09392
TC0100001390.mm.1		---	0.981842	1.00115	0.732485	-1.02055
TC0100001391.mm.1		---	0.53031	1.10136	0.719689	-1.04202
TC0100001392.mm.1	Zfp648	NM_001204908	0.0103465	1.18086	0.0895338	1.16579
TC0100001393.mm.1	4930532M18Rik	NR_108050	0.00121784	1.32209	0.511034	-1.08003
TC0100001394.mm.1		---	0.100988	-1.0356	0.799454	-1.02342
TC0100001395.mm.1		---	0.419139	1.10638	0.387738	-1.0816
TC0100001396.mm.1		---	0.550319	-1.09436	0.623532	-1.05385
TC0100001397.mm.1	Stx6	NM_021433	0.611423	1.03372	0.770045	-1.01789
TC0100001398.mm.1		---	0.485943	1.10063	0.246253	-1.20178
TC0100001399.mm.1		---	0.48804	1.1155	0.741312	-1.06748
TC0100001400.mm.1	Gm22569	ENSMUST00000175545	0.262815	-1.02803	0.818031	1.02945
TC0100001401.mm.1		---	0.796552	1.02116	0.987431	1.00127
TC0100001402.mm.1	Acbd6	NM_001145781	0.0998085	-1.18263	0.149951	1.08088
TC0100001403.mm.1		---	0.502215	-1.1724	0.0318477	1.17638
TC0100001404.mm.1		---	0.0136538	1.51905	0.913274	1.01386
TC0100001405.mm.1	Gm23744	ENSMUST00000104231	0.553077	1.03567	0.653941	1.08886
TC0100001406.mm.1		---	0.039981	1.18487	0.327168	-1.07053
TC0100001407.mm.1		---	0.790477	1.019	0.777618	-1.01644
TC0100001408.mm.1		---	0.767259	-1.01666	0.571305	1.06958
TC0100001409.mm.1	Tor1aip2	NM_001160180	0.636797	-1.02636	0.49509	-1.02021
TC0100001410.mm.1		---	0.303673	1.21301	0.459416	-1.14358
TC0100001411.mm.1		---	0.461574	-1.08809	0.380741	-1.05982
TC0100001412.mm.1	Nphs2	NM_130456	0.747328	1.01452	0.32885	-1.02049
TC0100001413.mm.1		---	0.470418	1.12555	0.599964	-1.03802
TC0100001414.mm.1	Rpl35	ENSMUST00000102782	0.273166	-1.14057	0.597893	-1.07611
TC0100001415.mm.1		---	0.357755	1.13073	0.417835	-1.07344
TC0100001416.mm.1		---	0.496024	-1.1185	0.822545	1.01734
TC0100001417.mm.1		---	0.0869549	1.2456	0.84691	-1.01469
TC0100001418.mm.1	Gm10031	ENSMUST00000178028	0.0887172	-1.1612	0.103046	1.28368
TC0100001419.mm.1	Abl2	NM_001136104	0.765172	-1.0152	0.672696	-1.03356
TC0100001420.mm.1		---	0.0939648	1.10462	0.760436	-1.06343
TC0100001421.mm.1		---	0.136194	-1.2928	0.882544	1.02542
TC0100001422.mm.1		---	0.918326	-1.0055	0.937278	1.01195
TC0100001423.mm.1		---	0.412426	1.13029	0.113104	-1.22549
TC0100001424.mm.1	Gm15428	ENSMUST00000121352	0.227053	-1.33359	0.0195244	-1.3955
TC0100001425.mm.1	Angptl1	NM_028333	0.565034	1.03073	0.420835	-1.10138
TC0100001426.mm.1		---	0.0107225	-1.1124	0.461712	-1.05374
TC0100001427.mm.1		---	0.50082	1.07693	0.0107756	1.11683
TC0100001428.mm.1		---	0.0707056	1.1652	0.444688	-1.11495
TC0100001429.mm.1		---	0.708403	-1.06559	0.75889	1.04284
TC0100001430.mm.1		---	0.663633	1.05998	0.392718	-1.17751
TC0100001431.mm.1	2810025M15Rik	NR_027984	0.553961	1.09977	0.440314	1.07228
TC0100001432.mm.1		---	0.179727	1.15119	0.234706	-1.11773
TC0100001433.mm.1	BC026585	NM_001033284	0.0223378	-1.12039	0.370499	1.11939
TC0100001434.mm.1	Sec16b	NM_001159986	0.315041	-1.04233	0.0289618	1.1241
TC0100001435.mm.1		---	0.876586	-1.02198	0.319252	-1.17688
TC0100001436.mm.1		---	0.980998	-1.00296	0.708568	-1.07307
TC0100001437.mm.1		---	0.85211	1.02975	0.0561455	-1.21512
TC0100001438.mm.1	Astn1	NM_001205204	0.938098	1.0035	0.732394	1.00565
TC0100001439.mm.1	Mir488	NR_030441	0.703132	-1.04403	0.826479	1.04088
TC0100001440.mm.1		---	0.432502	-1.08384	0.348691	-1.17244
TC0100001441.mm.1	4930562F17Rik	uc007ddy.1	0.388711	-1.0621	0.142967	-1.06289
TC0100001442.mm.1	Rfwd2	NM_011931	0.194936	-1.07433	0.346509	1.07331
TC0100001443.mm.1		---	0.136446	-1.30605	0.82932	1.0355
TC0100001444.mm.1		---	0.593251	-1.05071	0.0760542	1.13113
TC0100001445.mm.1		---	0.119566	-1.1135	0.156051	1.07978
TC0100001446.mm.1	Scarna3a	NR_028518	0.00588039	-1.24779	0.764505	-1.03737
TC0100001447.mm.1	Tnr	NM_022312	0.0336151	1.1774	0.526393	-1.0367
TC0100001448.mm.1		---	0.611682	1.0908	0.53899	1.0615
TC0100001449.mm.1	Gm10530	ENSMUST00000097514	0.987143	-1.00129	0.685739	-1.08056
TC0100001450.mm.1		---	0.965661	-1.0095	0.147117	1.3233
TC0100001451.mm.1	4930523C07Rik	NM_001162896	0.0170305	-1.53364	0.345987	-1.10735
TC0100001452.mm.1	Mrps14	NM_025474	0.844088	1.01678	0.871289	1.01699
TC0100001453.mm.1		---	0.717626	1.0861	0.802814	1.04675
TC0100001454.mm.1		---	0.555564	1.04192	0.414369	-1.10911
TC0100001455.mm.1	Gm23528	ENSMUST00000104571	0.414204	-1.15313	0.229359	1.17959
TC0100001456.mm.1		---	0.34772	1.18852	0.250116	-1.18041
TC0100001457.mm.1		---	0.22044	1.24767	0.160534	-1.14386
TC0100001458.mm.1	Gm6177	XM_885137	0.560958	-1.06934	0.791586	1.03202
TC0100001459.mm.1	Rc3h1	NM_001024952	0.0812249	-1.12898	0.56069	1.07821
TC0100001460.mm.1		---	0.220355	-1.15759	0.00725725	1.20357
TC0100001461.mm.1		---	0.870626	-1.03223	0.139734	1.47413
TC0100001462.mm.1	Serpinc1	NM_080844	0.430666	1.07948	0.399734	-1.02902
TC0100001463.mm.1		---	0.492535	-1.14529	0.412127	-1.0896
TC0100001464.mm.1	Gas5	NR_002840	0.425884	-1.05152	0.704448	-1.038
TC0100001465.mm.1	Cenpl	NM_001159930	0.452849	-1.02482	0.0339625	-1.0827
TC0100001466.mm.1	Ankrd45	NM_028664	0.145489	1.10062	0.0191951	-1.14796
TC0100001467.mm.1		---	0.0612841	1.30034	0.639598	-1.07638
TC0100001468.mm.1	Tnfsf4	NM_009452	0.253879	1.15932	0.86266	-1.01698
TC0100001469.mm.1	Tnfsf18	NM_183391	0.282688	1.17007	0.204752	-1.0862
TC0100001470.mm.1		---	0.579043	-1.12908	0.773142	-1.05417
TC0100001471.mm.1		---	0.423006	1.06812	0.733278	-1.05277
TC0100001472.mm.1		---	0.0568369	1.1186	0.962953	-1.00464
TC0100001473.mm.1	Pigc	NM_001039045	0.443988	-1.03025	0.308607	1.0399
TC0100001474.mm.1	2810442N19Rik	NR_040562	0.0822343	1.23513	0.774772	-1.03474
TC0100001475.mm.1	Dnm3os	NR_002870	0.894284	1.00622	0.488426	-1.06517
TC0100001476.mm.1	Gm16101	ENSMUST00000160695	0.0257758	1.23059	0.391731	-1.0983
TC0100001477.mm.1	Gm10176	ENSMUST00000159707	0.789399	-1.02963	0.954904	1.00582
TC0100001478.mm.1		---	0.263099	1.15537	0.969419	1.00325
TC0100001479.mm.1	Vamp4	NM_016796	0.398148	-1.04762	0.407128	1.05518
TC0100001480.mm.1		---	0.101254	-1.13298	0.94848	-1.00717
TC0100001481.mm.1	Myoc	NM_010865	0.231615	1.0852	0.244747	-1.14024
TC0100001482.mm.1		---	0.615891	1.05517	0.0824573	-1.17458
TC0100001483.mm.1		---	0.905707	-1.01175	0.567616	-1.0454
TC0100001484.mm.1		---	0.515308	1.05407	0.329824	1.05045
TC0100001485.mm.1		---	0.591508	1.04573	0.448616	1.11665
TC0100001486.mm.1		---	0.714885	1.04958	0.22179	-1.06184
TC0100001487.mm.1	Gm22434	ENSMUST00000158549	0.884963	-1.03123	0.571213	1.10333
TC0100001488.mm.1	Gm20471	ENSMUST00000172793	0.463024	1.14246	0.119047	-1.21472
TC0100001489.mm.1	Gm24940	ENSMUST00000158326	0.0136928	1.5324	0.977728	-1.00277
TC0100001490.mm.1	Gm2343	ENSMUST00000161177	0.890981	-1.01718	0.133551	-1.07739
TC0100001491.mm.1	Kifap3	NM_010629	0.84947	-1.01962	0.917774	1.00746
TC0100001492.mm.1		---	0.778426	-1.04408	0.0197667	-1.1507
TC0100001493.mm.1	Scyl3	NM_001286002	0.135514	-1.08286	0.136491	1.05872
TC0100001494.mm.1	Mettl18	NM_027279	0.779962	1.02566	0.204068	-1.13287
TC0100001495.mm.1	Sele	NM_011345	0.0215511	1.09578	0.226919	-1.06675
TC0100001496.mm.1	Sell	NM_001164059	0.27127	1.19425	0.018982	-1.33438
TC0100001497.mm.1	Selp	NM_011347	0.215193	1.02988	0.794177	-1.01159
TC0100001498.mm.1	F5	NM_007976	0.281485	1.06489	0.882915	-1.00864
TC0100001499.mm.1	Gm16588	ENSMUST00000162889	0.348071	-1.08828	0.672553	1.04396
TC0100001500.mm.1	Slc19a2	NM_001276455	0.434099	1.03772	0.985472	-1.00278
TC0100001501.mm.1	Ccdc181	NM_029115	0.406451	1.06018	0.105066	1.16631
TC0100001502.mm.1	Nme7	NM_138314	0.221152	-1.07143	0.667927	-1.02959
TC0100001503.mm.1		---	0.088649	1.46316	0.532042	1.10493
TC0100001504.mm.1		---	0.793839	-1.03151	0.331029	1.14143
TC0100001505.mm.1		---	0.0917165	-1.05989	0.998959	-1.00007
TC0100001506.mm.1	Gm26685	ENSMUST00000181831	0.704769	-1.05049	0.765614	1.0674
TC0100001507.mm.1		---	0.676046	-1.10089	0.262621	1.05312
TC0100001508.mm.1		---	0.490344	1.08934	0.77073	1.02902
TC0100001509.mm.1		---	0.135999	1.10279	0.32392	-1.18533
TC0100001510.mm.1	Dpt	NM_019759	0.12258	1.12969	0.0555297	-1.17156
TC0100001511.mm.1	Gm20743	NR_040303	0.068779	1.07882	0.153269	-1.03192
TC0100001512.mm.1	1700029M03Rik	XR_104604	0.454882	1.08267	0.528361	1.05998
TC0100001513.mm.1	Gm26042	ENSMUST00000116911	0.107076	1.33632	0.184896	-1.31472
TC0100001514.mm.1		---	0.883979	-1.01678	0.888041	1.01016
TC0100001515.mm.1		---	0.194622	1.13826	0.567789	-1.09164
TC0100001516.mm.1	Gpr161	NM_001081126	0.652986	1.02961	0.868917	1.00284
TC0100001517.mm.1		---	0.921566	-1.01116	0.301464	-1.08061
TC0100001518.mm.1		---	0.570312	1.09855	0.424356	-1.17576
TC0100001519.mm.1	Gm24637	ENSMUST00000158674	0.134602	-1.19226	0.531909	1.0768
TC0100001520.mm.1	Mpc2	NM_027430	0.138836	-1.08052	0.361985	1.10208
TC0100001521.mm.1		---	0.494553	-1.1329	0.462854	1.1469
TC0100001522.mm.1	Adcy10	NM_173029	0.133496	1.05459	0.202927	-1.0806
TC0100001523.mm.1		---	0.273244	1.13596	0.867423	1.0274
TC0100001524.mm.1		---	0.967346	-1.00878	0.212077	-1.20387
TC0100001525.mm.1		---	0.209722	1.20112	0.603514	1.04414
TC0100001526.mm.1	Creg1	NM_011804	0.0747243	-1.26985	0.920292	1.0249
TC0100001527.mm.1	Cd247	NM_001113391	0.152979	1.06693	0.452921	-1.01362
TC0100001528.mm.1		---	0.286007	1.11908	0.217705	-1.21821
TC0100001529.mm.1		---	0.909818	1.00879	0.456396	-1.11128
TC0100001530.mm.1	RP23-36P10.3	OTTMUST00000117075	0.328722	-1.08646	0.927461	-1.01745
TC0100001531.mm.1	Gm26665	ENSMUST00000181378	0.338924	-1.11843	0.308625	1.09424
TC0100001532.mm.1	Gpa33	NM_021610	0.282108	1.06431	0.964008	1.00188
TC0100001533.mm.1	Ildr2	NM_001164528	0.408329	1.04219	0.104753	-1.06918
TC0100001534.mm.1		---	0.0248757	1.42053	0.392534	1.09355
TC0100001535.mm.1		---	0.308236	-1.07535	0.0765112	-1.1351
TC0100001536.mm.1		---	0.86484	-1.02118	0.137741	-1.13413
TC0100001537.mm.1	Tada1	NM_030245	0.19165	-1.07157	0.685682	1.01352
TC0100001538.mm.1	Gm22992	ENSMUST00000179496	0.0921552	-1.08268	0.20797	1.07974
TC0100001539.mm.1	Gm4954	ENSMUST00000135069	0.988353	-1.00243	0.17592	-1.21097
TC0100001540.mm.1		---	0.953679	-1.00788	0.985255	1.00212
TC0100001541.mm.1	Fam78b	NM_001160261	0.49838	1.02589	0.15738	-1.1135
TC0100001542.mm.1		---	0.519785	1.10402	0.0271136	-1.21243
TC0100001543.mm.1		---	0.00495122	1.23954	0.26883	-1.08262
TC0100001544.mm.1		---	0.326014	1.09686	0.526818	-1.0569
TC0100001545.mm.1		---	0.215041	1.28442	0.296589	1.2037
TC0100001546.mm.1		---	0.00771674	1.16278	0.0867373	-1.05703
TC0100001547.mm.1	mmu-mir-6347	ENSMUST00000184939	0.0698959	-1.12309	0.779288	-1.01991
TC0100001548.mm.1	Tmco1	NM_001039483	0.28086	-1.07331	0.531948	1.06192
TC0100001549.mm.1	Gm24182	ENSMUST00000179419	0.809089	-1.03206	0.641205	1.17445
TC0100001550.mm.1	Aldh9a1	NM_019993	0.517707	1.08405	0.0504636	1.12913
TC0100001551.mm.1		---	0.480634	-1.05608	0.24713	-1.12318
TC0100001552.mm.1		---	0.806151	-1.02933	0.423649	-1.07621
TC0100001553.mm.1		---	0.529668	1.04374	0.946972	-1.01309
TC0100001554.mm.1	Rxrg	NM_001159731	0.638935	1.02086	0.555691	1.03311
TC0100001555.mm.1	Lmx1a	NM_033652	0.0834153	1.064	0.118861	-1.08786
TC0100001556.mm.1		---	0.942372	1.00401	0.814783	1.01925
TC0100001557.mm.1	Gm20711	ENSMUST00000177351	0.825375	1.02122	0.157309	1.13657
TC0100001558.mm.1	Mir6348	NR_105766	0.865751	1.01253	0.23127	-1.25133
TC0100001559.mm.1		---	0.581256	-1.0631	0.61706	-1.0522
TC0100001560.mm.1	Rgs5	NM_009063	0.596196	1.03878	0.779165	-1.02038
TC0100001561.mm.1		---	0.196383	1.27766	0.143484	-1.09534
TC0100001562.mm.1		---	0.87574	-1.02734	0.603197	-1.13243
TC0100001563.mm.1	1700084C01Rik	NM_001033185	0.185473	1.15885	0.675092	-1.04194
TC0100001564.mm.1	3110045C21Rik	NR_040438	0.76072	1.03445	0.988525	1.00192
TC0100001565.mm.1		---	0.817419	1.0391	0.135514	1.12842
TC0100001566.mm.1	4930500M09Rik	ENSMUST00000055830	0.714627	1.01974	0.948758	-1.00672
TC0100001567.mm.1	Sh2d1b2	NM_001033499	0.4626	1.05359	0.279277	1.0276
TC0100001568.mm.1	Sh2d1b1	NM_012009	0.706242	1.02495	0.787191	-1.01883
TC0100001569.mm.1	1700015E13Rik	NM_001039593	0.755649	1.03906	0.374259	-1.09023
TC0100001570.mm.1	Olfml2b	NM_177068	0.299349	1.06413	0.974088	1.00198
TC0100001571.mm.1	Gm9929	ENSMUST00000171747	0.832545	-1.03357	0.255449	-1.14163
TC0100001572.mm.1	Gm26620	ENSMUST00000180542	0.0774919	-1.2092	0.8124	-1.03005
TC0100001573.mm.1		---	0.645307	-1.04693	0.698206	1.01438
TC0100001574.mm.1	Fcgr4	NM_144559	0.8229	1.01323	0.0705449	-1.17996
TC0100001575.mm.1	Gm26110	ENSMUST00000083971	0.221482	1.0852	0.604624	1.1008
TC0100001576.mm.1		---	0.413956	1.13798	0.539308	1.07878
TC0100001577.mm.1	1700009P17Rik	NM_001081275	0.441502	1.03775	0.609696	1.02968
TC0100001578.mm.1	Mpz	NM_008623	0.00599316	1.11718	0.604378	1.02189
TC0100001579.mm.1	Nr1i3	NM_001243062	0.630019	1.07066	0.209494	1.11102
TC0100001580.mm.1	Apoa2	NM_013474	0.256485	1.1133	0.165425	-1.10157
TC0100001581.mm.1	Adamts4	NM_172845	0.595964	1.03216	0.75301	-1.01259
TC0100001582.mm.1	B4galt3	NM_020579	0.168452	-1.07034	0.567522	-1.01648
TC0100001583.mm.1		---	0.527768	1.08537	0.670194	1.09537
TC0100001584.mm.1	Gm25151	ENSMUST00000157122	0.195131	1.17935	0.866731	-1.05839
TC0100001585.mm.1	Dedd	NM_001128609	0.906257	1.00434	0.31502	1.03989
TC0100001586.mm.1	Pfdn2	NM_011070	0.516503	-1.0334	0.88863	1.01178
TC0100001587.mm.1		---	0.223359	-1.1581	0.421774	-1.09659
TC0100001588.mm.1		---	0.773618	1.05934	0.729705	1.01254
TC0100001589.mm.1	Pvrl4	NM_001122680	0.251401	1.03752	0.541462	-1.03774
TC0100001590.mm.1	Arhgap30	NM_001005508	0.0783439	1.07217	0.00489301	-1.05785
TC0100001592.mm.1	F11r	NM_172647	0.510539	-1.06728	0.725228	1.02115
TC0100001593.mm.1	Alyref2	NM_019484	0.70779	1.07229	0.373689	-1.09453
TC0100001594.mm.1	Gm9765	ENSMUST00000043170	0.760486	1.07462	0.0794239	-1.40244
TC0100001595.mm.1	Cd244	NM_018729	0.142411	1.09647	0.0544157	-1.14149
TC0100001596.mm.1		---	0.702354	1.10053	0.622124	-1.04042
TC0100001597.mm.1	Cd48	NM_007649	0.826229	-1.02056	0.0212802	-1.18453
TC0100001598.mm.1		---	0.642237	1.06137	0.391328	-1.15432
TC0100001599.mm.1	Tma7-ps	ENSMUST00000118448	0.290031	1.08244	0.631145	1.05248
TC0100001600.mm.1	Slamf1	NM_013730	0.581764	-1.05241	0.0719895	-1.07234
TC0100001601.mm.1		---	0.736143	1.05311	0.483203	-1.11136
TC0100001602.mm.1	Cd84	NM_001252472	0.921622	-1.00279	0.172312	-1.0839
TC0100001603.mm.1	Gm10521	XR_140471	0.819337	1.04295	0.506135	1.09646
TC0100001604.mm.1	Slamf6	NM_030710	0.152506	1.15469	0.91235	-1.00908
TC0100001605.mm.1	Copa	NM_009938	0.016037	-1.1477	0.931966	1.01154
TC0100001606.mm.1	Pex19	NM_001159525	0.572403	-1.01642	0.109747	1.0827
TC0100001607.mm.1	Dcaf8	NM_153555	0.127317	-1.06677	0.103784	1.05893
TC0100001608.mm.1		---	0.469725	-1.04225	0.497725	-1.0644
TC0100001609.mm.1	Gm17224	ENSMUST00000171429	0.453688	1.10403	0.860552	-1.02248
TC0100001610.mm.1	Igsf8	NM_080419	0.0179714	-1.08386	0.805086	-1.01401
TC0100001611.mm.1	Kcnj10	NM_001039484	0.470194	1.059	0.107725	-1.05839
TC0100001612.mm.1		---	0.565015	1.06956	0.566057	1.04118
TC0100001613.mm.1	Pigm	NM_026234	0.0735093	-1.08352	0.458695	-1.08537
TC0100001614.mm.1		---	0.55148	-1.02041	0.788886	-1.01781
TC0100001615.mm.1	Slamf9	NM_029612	0.138258	1.12795	0.816379	-1.0146
TC0100001616.mm.1	Igsf9	NM_001145800	0.454996	1.0805	0.406563	1.17006
TC0100001617.mm.1	Tagln2	NM_178598	0.410482	-1.0684	0.960421	-1.00482
TC0100001618.mm.1		---	0.761255	1.02606	0.444839	-1.10624
TC0100001619.mm.1		---	0.988422	1.00105	0.567905	-1.08867
TC0100001620.mm.1	Ccdc19	NM_027972	0.00323061	1.15193	0.204163	-1.11338
TC0100001621.mm.1	Vsig8	NM_177723	0.0336896	1.17699	0.996544	-1.0004
TC0100001622.mm.1	Crp	NM_007768	0.411761	1.17748	0.932015	-1.00283
TC0100001623.mm.1		---	0.013868	1.47033	0.423046	-1.06788
TC0100001624.mm.1		---	0.379153	-1.21251	0.179874	1.2504
TC0100001625.mm.1	Olfr16	NM_008763	0.083611	-1.1731	0.985297	1.00176
TC0100001626.mm.1		---	0.298699	1.10456	0.321497	-1.19008
TC0100001627.mm.1	Olfr1407-ps1	ENSMUST00000085885	0.235257	1.21153	0.680833	-1.05871
TC0100001628.mm.1	Olfr218	NM_001001809	0.985331	1.00202	0.0862049	1.20909
TC0100001629.mm.1	Olfr1404	NM_146881	0.332575	1.11419	0.640583	1.03
TC0100001630.mm.1	Olfr418-ps1	NM_146651	0.435943	-1.12427	0.780541	-1.02644
TC0100001631.mm.1	Aim2	NM_001013779	0.00617982	-1.21544	0.732556	1.02485
TC0100001632.mm.1	Pyhin1	NM_175026	0.0216914	1.19003	0.0384015	-1.21031
TC0100001633.mm.1		---	0.0316209	1.18273	0.064037	1.06805
TC0100001634.mm.1	Pydc3	NM_001162938	0.583888	1.03287	0.114982	-1.11042
TC0100001635.mm.1		---	0.884485	1.00965	0.0835261	1.15621
TC0100001636.mm.1	Olfr433	NM_146717	0.742366	-1.01728	0.334499	1.13151
TC0100001637.mm.1	Olfr432	NM_146716	0.121103	1.20852	0.775021	1.03676
TC0100001638.mm.1	Olfr430	NM_146718	0.902328	1.01182	0.0460271	-1.29098
TC0100001639.mm.1	Olfr429	NM_146722	0.123235	-1.20495	0.460065	1.09833
TC0100001640.mm.1	Olfr426	NM_001206926	0.959834	1.00449	0.725431	1.03937
TC0100001641.mm.1	Olfr424	NM_146721	0.963032	-1.0022	0.353902	-1.10802
TC0100001642.mm.1	Olfr421-ps1	NM_146720	0.287956	1.14296	0.472987	1.02721
TC0100001643.mm.1	Olfr420	NM_146305	0.827466	1.03811	0.0776064	-1.17555
TC0100001644.mm.1	Spta1	NM_011465	0.882678	-1.0068	0.344463	-1.09255
TC0100001645.mm.1		---	0.245187	1.29882	0.5909	-1.05585
TC0100001646.mm.1	Mptx1	NM_025470	0.289532	-1.15045	0.226892	-1.26809
TC0100001647.mm.1	Olfr417	NM_207137	0.803212	1.06561	0.88055	1.03126
TC0100001648.mm.1	Olfr248	NM_146714	0.0857528	1.45935	0.292117	-1.10733
TC0100001649.mm.1	Olfr414	NM_146761	0.106519	1.2352	0.732482	1.04768
TC0100001650.mm.1	Olfr220	NM_207694	0.762249	-1.07112	0.115734	-1.19059
TC0100001651.mm.1	Fmn2	NM_019445	0.591833	1.05381	0.928535	-1.00205
TC0100001652.mm.1		---	0.521313	1.11956	0.939999	1.01246
TC0100001653.mm.1	Kmo	NM_133809	0.756079	1.01804	0.0949424	-1.07143
TC0100001654.mm.1	Wdr64	NM_029453	0.499334	1.0379	0.0783785	-1.09784
TC0100001655.mm.1	Gm25560	ENSMUST00000104606	0.057041	1.26522	0.318551	1.12351
TC0100001656.mm.1	Exo1	NM_012012	0.0962257	-1.18875	0.0524949	-1.1513
TC0100001657.mm.1	Gm23805	ENSMUST00000180129	0.877601	1.01631	0.88739	1.03241
TC0100001658.mm.1		---	0.234155	-1.12212	0.892439	-1.02388
TC0100001659.mm.1		---	0.302179	1.10738	0.751361	-1.05528
TC0100001660.mm.1		---	0.404122	1.11919	0.809549	1.02413
TC0100001661.mm.1	Gm26104	ENSMUST00000157250	0.305387	-1.05318	0.471144	-1.13324
TC0100001662.mm.1	Gm25288	ENSMUST00000122800	0.697313	1.0064	0.132117	1.05886
TC0100001663.mm.1	Sdccag8	NM_029756	0.114204	1.07869	0.725641	-1.01205
TC0100001664.mm.1	Gm25993	ENSMUST00000175391	0.864439	1.01466	0.16099	1.40478
TC0100001665.mm.1		---	0.936365	1.0117	0.957532	-1.00496
TC0100001666.mm.1		---	0.28673	1.20795	0.269499	-1.1282
TC0100001667.mm.1		---	0.230333	-1.2188	0.159377	-1.27414
TC0100001668.mm.1		---	0.54684	-1.05817	0.476874	-1.10257
TC0100001669.mm.1		---	0.493473	1.05762	0.616828	-1.06496
TC0100001670.mm.1		---	0.632782	1.03127	0.685816	-1.06792
TC0100001671.mm.1	Zbtb18	NM_001012330	0.616154	1.02365	0.133415	1.0505
TC0100001672.mm.1	LOC102631545	uc007duo.1	0.886959	1.01974	0.727051	-1.03594
TC0100001673.mm.1		---	0.958958	1.00385	0.968127	1.00493
TC0100001674.mm.1		---	0.044539	-1.12846	0.0166947	1.22159
TC0100001675.mm.1	1700016C15Rik	NM_027077	0.247315	1.12312	0.815621	1.02667
TC0100001676.mm.1	Gm16585	ENSMUST00000161442	0.450903	1.05426	0.406145	1.16735
TC0100001677.mm.1	Gm7068	XM_982472	0.280797	-1.07851	0.213084	1.11786
TC0100001678.mm.1	Gm16432	NM_001034899	0.71135	1.01935	0.0158429	1.10583
TC0100001679.mm.1		---	0.700677	-1.02933	0.312171	1.12769
TC0100001680.mm.1	Desi2	NM_024282	0.182594	-1.06734	0.420943	1.03492
TC0100001681.mm.1		---	0.0947252	-1.21886	0.520554	-1.07168
TC0100001682.mm.1		---	0.0343786	-1.19496	0.488958	1.1133
TC0100001683.mm.1		---	0.000576127	-1.38735	0.645198	-1.07317
TC0100001684.mm.1	Gm9982	XR_140474	0.163171	1.08374	0.963778	-1.00569
TC0100001685.mm.1	Cox20	NM_025511	0.463433	-1.06475	0.189026	1.27012
TC0100001686.mm.1		---	0.488201	-1.06347	0.607509	1.03652
TC0100001687.mm.1	Gm24919	ENSMUST00000083020	0.35612	-1.06218	0.585774	-1.02693
TC0100001688.mm.1	Efcab2	NM_026626	0.585003	1.03554	0.781835	1.01843
TC0100001689.mm.1		---	0.797059	1.02346	0.285858	1.18808
TC0100001690.mm.1		---	0.947227	1.01439	0.537853	1.12644
TC0100001691.mm.1		---	0.468497	1.06238	0.124679	-1.24293
TC0100001692.mm.1	Kif26b	NM_001161665	0.695937	1.02504	0.80058	-1.00838
TC0100001693.mm.1	Gm24405	ENSMUST00000083033	0.459898	1.10853	0.733087	1.12189
TC0100001694.mm.1		---	0.771968	-1.03183	0.442161	-1.09151
TC0100001695.mm.1		---	0.618459	1.07274	0.69964	1.03495
TC0100001696.mm.1	A730054J21Rik	uc007dvi.1	0.851704	-1.02332	0.915369	1.01676
TC0100001697.mm.1	Gm15480	ENSMUST00000120442	0.516553	1.08031	0.198442	1.12651
TC0100001698.mm.1	Cnst	NM_146105	0.0539671	1.08849	0.518972	-1.02133
TC0100001699.mm.1	Sccpdh	NM_178653	0.00852882	-1.19389	0.113309	-1.19116
TC0100001700.mm.1		---	0.471252	-1.03964	0.637961	1.03706
TC0100001701.mm.1	Gm10518	ENSMUST00000097454	0.663607	-1.03045	0.663081	-1.04595
TC0100001702.mm.1		---	0.699308	-1.0341	0.00822183	-1.22618
TC0100001703.mm.1	Cdc42bpa	NM_001033285	0.781286	1.02026	0.752663	1.01544
TC0100001704.mm.1		---	0.589146	-1.06428	0.709054	-1.05196
TC0100001705.mm.1		---	0.931766	-1.0167	0.284509	-1.12355
TC0100001706.mm.1		---	0.396983	-1.05442	0.941697	1.00596
TC0100001707.mm.1	Itpkb	NM_001081175	0.774999	1.01268	0.259002	-1.07872
TC0100001708.mm.1		---	0.817469	1.0324	0.321514	1.16842
TC0100001709.mm.1		---	0.968269	-1.01007	0.449421	1.06224
TC0100001710.mm.1		---	0.65717	-1.05621	0.0320359	1.11082
TC0100001711.mm.1	Parp1	NM_007415	0.387372	-1.04367	0.361229	-1.04551
TC0100001712.mm.1	Lin9	NM_001103182	0.0641826	-1.14327	0.419871	-1.03813
TC0100001713.mm.1	Acbd3	NM_133225	0.0216562	-1.16048	0.796886	-1.0142
TC0100001714.mm.1		---	0.38656	1.2451	0.153709	-1.29033
TC0100001715.mm.1		---	0.88972	-1.01742	0.115719	-1.10488
TC0100001716.mm.1		---	0.114809	1.26678	0.17286	-1.18459
TC0100001717.mm.1	Gm17275	ENSMUST00000181811	0.731536	-1.03599	0.249273	1.19198
TC0100001718.mm.1	Gm16067	ENSMUST00000097448	0.240572	1.07202	0.715054	1.04697
TC0100001719.mm.1	Gm24836	ENSMUST00000122609	0.00208419	1.16983	0.342287	-1.31446
TC0100001720.mm.1	Sde2	NM_145943	0.112233	-1.10698	0.069237	-1.11477
TC0100001721.mm.1	Lefty2	NM_177099	0.728979	1.01568	0.178903	-1.11445
TC0100001722.mm.1	Pycr2	NM_133705	0.204606	-1.08165	0.613941	1.01967
TC0100001723.mm.1	Lefty1	NM_010094	0.731681	1.02151	0.999068	1.00007
TC0100001724.mm.1	Tmem63a	NM_144794	0.00482433	-1.23672	0.605169	1.06021
TC0100001725.mm.1		---	0.999666	1.00007	0.856414	1.03354
TC0100001726.mm.1	9130409I23Rik	NM_001033819	0.109243	1.17094	0.849333	-1.01909
TC0100001727.mm.1		---	0.918604	-1.01555	0.598286	1.17323
TC0100001728.mm.1		---	0.192592	1.14137	0.607895	1.05187
TC0100001729.mm.1		---	0.552906	-1.09863	0.190367	-1.07803
TC0100001730.mm.1	Cnih4	NM_030131	0.956466	-1.00233	0.219165	1.11034
TC0100001731.mm.1	A430110L20Rik	XR_140477	0.798662	-1.01189	0.630609	-1.03759
TC0100001732.mm.1		---	0.647435	1.05434	0.991237	1.00076
TC0100001733.mm.1		---	0.82252	1.01339	0.423117	-1.11481
TC0100001734.mm.1	Cnih3	NM_001160211	0.855632	1.00842	0.218646	-1.06235
TC0100001735.mm.1		---	0.1347	1.12173	0.799726	-1.02057
TC0100001736.mm.1	Dnah14	XM_003688772	0.0188862	1.03177	0.622588	-1.02103
TC0100001737.mm.1		---	0.463517	-1.06273	0.924201	-1.00706
TC0100001738.mm.1		---	0.925941	1.00725	0.456341	-1.07199
TC0100001739.mm.1		---	0.142684	1.0802	0.936733	-1.0085
TC0100001740.mm.1	Srp9	NM_012058	0.12542	-1.12033	0.373501	-1.08039
TC0100001741.mm.1		---	0.600619	-1.08135	0.634785	-1.03828
TC0100001742.mm.1		---	0.202177	1.1106	0.0311079	-1.18127
TC0100001743.mm.1		---	0.00404382	-1.08275	0.34685	1.11078
TC0100001744.mm.1	1700047M11Rik	NR_015458	0.021247	1.09077	0.208859	-1.11689
TC0100001745.mm.1	Trp53bp2	NM_173378	0.140874	-1.30863	0.793101	-1.01919
TC0100001746.mm.1		---	0.476996	-1.10125	0.0481749	-1.13714
TC0100001747.mm.1		---	0.942205	-1.00389	0.430968	1.05818
TC0100001748.mm.1		---	0.697455	1.06655	0.234375	-1.0895
TC0100001749.mm.1	Capn8	NM_001145806	0.10253	1.14555	0.0384223	1.26808
TC0100001750.mm.1		---	0.90864	1.01754	0.249986	-1.12464
TC0100001751.mm.1		---	0.663465	1.05434	0.333964	-1.09189
TC0100001752.mm.1	Susd4	NM_144796	0.338989	1.05792	0.0984764	-1.09638
TC0100001753.mm.1		---	0.458832	-1.09676	0.719293	-1.03606
TC0100001754.mm.1	Tlr5	NM_016928	0.115644	-1.19952	0.838302	1.02965
TC0100001755.mm.1	Aida	NM_181732	0.66094	-1.01983	0.676662	1.0303
TC0100001756.mm.1	Taf1a	NM_001277957	0.177071	-1.09291	0.264083	-1.05235
TC0100001757.mm.1	Hhipl2	NM_030175	0.636707	-1.03181	0.450284	1.03922
TC0100001758.mm.1		---	0.626446	1.0524	0.458927	1.15343
TC0100001759.mm.1		---	0.300981	1.15121	0.305495	-1.20566
TC0100001760.mm.1		---	0.0208498	1.26837	0.4221	-1.16325
TC0100001761.mm.1		---	0.524287	-1.01774	0.727079	-1.03408
TC0100001762.mm.1		---	0.871435	1.02427	0.812885	1.02795
TC0100001763.mm.1		---	0.319107	1.15623	0.711781	-1.0375
TC0100001764.mm.1		---	0.773605	-1.02803	0.526408	-1.08877
TC0100001765.mm.1	Dusp10	NM_022019	0.975178	-1.00725	0.310019	-1.10589
TC0100001766.mm.1		---	0.976849	-1.0118	0.581421	-1.07338
TC0100001767.mm.1		---	0.804039	-1.08128	0.976884	-1.00867
TC0100001768.mm.1		---	0.00250882	-1.40305	0.371173	-1.15061
TC0100001769.mm.1		---	0.876561	-1.01259	0.469443	-1.11405
TC0100001770.mm.1	4930488B22Rik	NR_040627	0.551977	1.05864	0.59398	-1.03897
TC0100001771.mm.1		---	0.0133151	1.19835	0.804114	-1.04558
TC0100001772.mm.1		---	0.874786	1.01125	0.322292	-1.11047
TC0100001773.mm.1		---	0.813435	-1.02448	0.553767	-1.02997
TC0100001774.mm.1		---	0.586874	1.09147	0.895982	-1.02779
TC0100001775.mm.1		---	0.0961248	1.16862	0.787513	-1.0301
TC0100001776.mm.1		---	0.67343	-1.04892	0.299495	1.14262
TC0100001777.mm.1		---	0.0301093	1.14351	0.716897	1.01791
TC0100001778.mm.1		---	0.849535	-1.02739	0.882619	1.01626
TC0100001779.mm.1	Rab3gap2	NM_001163754	0.821375	1.01485	0.0410459	1.12645
TC0100001780.mm.1		---	0.490757	1.06917	0.551697	1.04506
TC0100001781.mm.1	Snora36b	NR_034044	0.90131	1.02592	0.927725	1.01003
TC0100001782.mm.1		---	0.5338	-1.06401	0.504856	1.14041
TC0100001783.mm.1	Mir215	NR_029908	0.502094	1.04437	0.462685	1.13195
TC0100001784.mm.1	Mir194-1	NR_029580	0.544498	-1.10437	0.042087	1.13877
TC0100001785.mm.1		---	0.449985	-1.10973	0.398119	-1.102
TC0100001786.mm.1	Bpnt1	NM_011794	0.514411	-1.06805	0.557201	1.04221
TC0100001787.mm.1	Eprs	NM_029735	0.0087515	-1.22506	0.755624	1.03925
TC0100001788.mm.1	Slc30a10	NM_001033286	0.958498	-1.03139	0.00465342	2.90917
TC0100001789.mm.1	5033404E19Rik	NR_033600	0.0599881	1.24201	0.109541	1.86641
TC0100001790.mm.1		---	0.266627	1.30304	0.677023	-1.13673
TC0100001791.mm.1		---	0.47812	1.06428	0.999745	-1.00004
TC0100001792.mm.1		---	0.444289	1.06788	0.984481	1.00255
TC0100001793.mm.1	Gm23821	ENSMUST00000158738	0.92953	1.00867	0.681303	1.02674
TC0100001794.mm.1		---	0.424166	-1.08376	0.891776	-1.00906
TC0100001795.mm.1		---	0.00940085	1.0783	0.519573	1.04908
TC0100001796.mm.1	Gm26169	ENSMUST00000158420	0.605374	-1.07406	0.838223	1.01187
TC0100001797.mm.1		---	0.295451	-1.09118	0.308063	1.09831
TC0100001798.mm.1	A430105J06Rik	ENSMUST00000180869	0.393118	1.10952	0.738787	1.03498
TC0100001799.mm.1		---	0.0195171	1.14234	0.929296	-1.00494
TC0100001800.mm.1	Gm3809	ENSMUST00000180973	0.325265	-1.1336	0.266192	1.18905
TC0100001801.mm.1	D1Pas1	NM_033077	0.482614	1.04642	0.628917	-1.06854
TC0100001802.mm.1		---	0.323989	-1.1149	0.455808	1.09448
TC0100001803.mm.1	1700007P06Rik	NR_040554	0.463459	1.12862	0.667887	-1.03396
TC0100001804.mm.1	Gpatch2	NM_026367	0.721022	1.02043	0.103513	1.16897
TC0100001805.mm.1		---	0.773859	1.04645	0.833028	-1.02723
TC0100001806.mm.1	Esrrg	NM_001243792	0.752661	-1.04494	0.545357	1.08251
TC0100001808.mm.1		---	0.296052	-1.36224	0.884525	1.03678
TC0100001809.mm.1		---	0.332561	-1.24068	0.685491	-1.12182
TC0100001810.mm.1		---	0.441328	1.08535	0.262643	1.12845
TC0100001811.mm.1		---	0.0181878	-1.54896	0.496182	-1.09861
TC0100001812.mm.1	Ush2a	NM_021408	0.273129	1.0395	0.3158	-1.05379
TC0100001813.mm.1		---	0.848653	1.0286	0.339299	1.08988
TC0100001814.mm.1	Gm25269	ENSMUST00000122601	0.851693	1.02506	0.677441	-1.07222
TC0100001815.mm.1		---	0.503133	1.068	0.531673	-1.03539
TC0100001816.mm.1		---	0.181897	1.41627	0.0279153	-1.38472
TC0100001817.mm.1		---	0.849892	-1.03694	0.908264	1.01007
TC0100001818.mm.1		---	0.774221	1.01023	0.669339	-1.03141
TC0100001819.mm.1	Gm24092	ENSMUST00000180257	0.0921552	-1.08268	0.20797	1.07974
TC0100001820.mm.1		---	0.304074	1.09003	0.398125	-1.08087
TC0100001821.mm.1	Ptpn14	NM_008976	0.716847	-1.01033	0.0858139	-1.09153
TC0100001822.mm.1		---	0.354186	-1.16378	0.829483	-1.01983
TC0100001823.mm.1		---	0.0932362	1.21663	0.825389	1.01529
TC0100001824.mm.1		---	0.477538	1.05167	0.524133	-1.02901
TC0100001825.mm.1	Gm17566	ENSMUST00000110279	0.267834	1.18727	0.778176	-1.02195
TC0100001826.mm.1		---	0.575222	-1.0425	0.209732	-1.12943
TC0100001827.mm.1		---	0.138228	1.15099	0.45034	-1.07238
TC0100001828.mm.1		---	0.151523	1.19543	0.225911	-1.19342
TC0100001829.mm.1		---	0.0373692	1.27151	0.123594	-1.20127
TC0100001830.mm.1		---	0.785311	-1.02817	0.738468	1.04065
TC0100001831.mm.1	Angel2	NM_001199020	0.398521	-1.03649	0.0387422	1.08945
TC0100001832.mm.1		---	0.168899	1.08122	0.547731	-1.08372
TC0100001833.mm.1	A230020J21Rik	NR_027298	0.744455	1.04786	0.0609479	1.20427
TC0100001834.mm.1	Spata45	NM_029336	0.205199	1.19126	0.566125	-1.0808
TC0100001835.mm.1		---	0.892722	1.01645	0.825045	1.02622
TC0100001836.mm.1	Nsl1	NM_198654	0.459078	-1.12383	0.0568063	-1.13894
TC0100001837.mm.1	Batf3	NM_030060	0.719114	1.02226	0.152805	-1.07484
TC0100001838.mm.1	Gm24748	ENSMUST00000157836	0.0485671	1.28708	0.0138914	-1.21874
TC0100001839.mm.1	D730003I15Rik	XR_140481	0.856373	-1.03368	0.663553	1.02594
TC0100001840.mm.1		---	0.40084	1.08575	0.974661	-1.00504
TC0100001841.mm.1		---	0.407814	1.05874	0.157794	1.04794
TC0100001842.mm.1		---	0.447105	-1.09292	0.133741	-1.09797
TC0100001843.mm.1		---	0.214329	-1.12223	0.984027	-1.00328
TC0100001844.mm.1	Tmem206	NM_025864	0.631599	1.0192	0.0951182	1.13312
TC0100001845.mm.1		---	0.977193	1.00719	0.95281	-1.00642
TC0100001846.mm.1		---	0.293107	-1.17921	0.480013	-1.09461
TC0100001847.mm.1		---	0.0579464	1.29611	0.199974	-1.07737
TC0100001848.mm.1		---	0.122168	1.24036	0.676464	1.02387
TC0100001849.mm.1		---	0.743677	1.05976	0.277122	-1.22681
TC0100001850.mm.1		---	0.139612	1.17939	0.0183086	-1.20536
TC0100001851.mm.1		---	0.311059	1.11311	0.959783	1.00285
TC0100001852.mm.1		---	0.131131	1.05777	0.354246	-1.08249
TC0100001853.mm.1	Ints7	NM_178632	0.113966	-1.10858	0.10871	1.11549
TC0100001854.mm.1		---	0.279419	1.20638	0.674351	-1.05429
TC0100001855.mm.1	Lpgat1	NM_001134829	0.226345	-1.11513	0.914237	1.00693
TC0100001856.mm.1		---	0.226239	-1.28182	0.0932489	1.34925
TC0100001857.mm.1	5430414B12Rik	uc007ecv.1	0.54431	1.12694	0.956108	1.00415
TC0100001858.mm.1	Nek2	NM_010892	0.102398	-1.19614	0.340542	-1.10975
TC0100001859.mm.1	Slc30a1	NM_009579	0.300662	-1.16707	0.13148	1.18181
TC0100001860.mm.1	Rd3	NM_001177900	0.814867	1.00354	0.629919	-1.01302
TC0100001861.mm.1	Gm26879	ENSMUST00000181127	0.177995	1.14451	0.666302	1.03707
TC0100001862.mm.1	Gm10516	NR_033536	0.787738	1.01389	0.26847	-1.0537
TC0100001863.mm.1	Kcnh1	NM_001038607	0.818488	-1.01262	0.781273	-1.00875
TC0100001864.mm.1		---	0.593729	-1.08672	0.119106	1.4477
TC0100001865.mm.1	Gm22265	ENSMUST00000082947	0.377353	1.09242	0.512354	1.1815
TC0100001866.mm.1	1700065J18Rik	NR_040468	0.908105	1.00615	0.0373659	-1.20408
TC0100001867.mm.1	Gm15867	ENSMUST00000159407	0.623506	1.01479	0.609024	-1.01839
TC0100001869.mm.1	Gm15872	ENSMUST00000162454	0.355675	1.09106	0.35224	-1.2048
TC0100001870.mm.1	4930570N18Rik	ENSMUST00000159273	0.985215	1.00294	0.293969	-1.23983
TC0100001871.mm.1	Lamb3	NM_001277928	0.027713	1.28534	0.341461	1.21716
TC0100001872.mm.1		---	0.501536	-1.09877	0.675796	1.05336
TC0100001873.mm.1		---	0.705439	-1.05747	0.103188	-1.21852
TC0100001874.mm.1		---	0.602757	-1.05995	0.70704	1.03439
TC0100001875.mm.1		---	0.526733	1.07822	0.796744	-1.03529
TC0100001876.mm.1		---	0.0645659	1.20153	0.943436	-1.012
TC0100001877.mm.1	Plxna2	NM_008882	0.188184	1.1853	0.613942	1.05073
TC0100001878.mm.1		---	0.844313	-1.0427	0.00527694	-1.28012
TC0100001879.mm.1		---	0.996023	-1.00066	0.279905	1.25531
TC0100001880.mm.1	Mir3962	NR_039539	0.683083	-1.06075	0.859022	-1.02656
TC0100001881.mm.1	Gm23885	ENSMUST00000122682	0.149029	-1.15493	0.828313	-1.02984
TC0100001882.mm.1	Cd34	NM_001111059	0.142165	1.14689	0.25859	-1.05717
TC0100001883.mm.1	A330023F24Rik	NR_015566	0.584102	1.01082	0.482812	-1.05191
TC0100001884.mm.1		---	0.651155	-1.06582	0.951502	-1.00406
TC0100001885.mm.1		---	0.150952	-1.09933	0.831842	1.00816
TC0100001886.mm.1		---	0.58187	-1.16719	0.375462	-1.13078
TC0100001887.mm.1		---	0.348647	1.16027	0.436435	-1.16181
TC0100001888.mm.1	Gm24802	ENSMUST00000178897	0.22988	-1.0688	0.186815	1.0778
TC0100001889.mm.1	Xkr4	NM_001011874	0.233176	1.06795	0.48866	1.08801
TC0100001890.mm.1		---	0.146693	1.15842	0.399242	1.13902
TC0100001891.mm.1		---	0.234229	1.14755	0.953964	1.01524
TC0100001892.mm.1		---	0.303402	1.21312	0.319231	1.14377
TC0100001893.mm.1		---	0.279443	-1.20201	0.591282	-1.11528
TC0100001894.mm.1		---	0.720762	1.07204	0.242323	-1.18805
TC0100001895.mm.1		---	0.912499	1.01911	0.178019	1.473
TC0100001896.mm.1		---	0.490785	1.11998	0.116044	1.34237
TC0100001897.mm.1	Gm19938	XR_104537	0.978213	-1.00255	0.443004	1.07911
TC0100001898.mm.1		---	0.907949	-1.01543	0.269491	1.08891
TC0100001899.mm.1	Gm22848	ENSMUST00000157708	0.128944	1.24952	0.946249	1.00683
TC0100001900.mm.1		---	0.4997	1.032	0.00211912	1.14392
TC0100001901.mm.1		---	0.0918693	1.24714	0.731473	-1.04092
TC0100001902.mm.1		---	0.385817	1.1793	0.340424	1.10931
TC0100001903.mm.1		---	0.514705	-1.09012	0.587313	-1.0594
TC0100001904.mm.1	Rp1	NM_001195662	0.0360663	1.10921	0.12607	-1.0651
TC0100001905.mm.1	Sox17	NM_001289464	0.308676	1.03993	0.476256	-1.03105
TC0100001906.mm.1		---	0.666336	-1.02863	0.259578	-1.07107
TC0100001907.mm.1	Gm6085	ENSMUST00000182774	0.0190341	1.11066	0.36211	1.16634
TC0100001908.mm.1	Gm25493	ENSMUST00000157375	0.897011	1.03039	0.747342	1.03781
TC0100001909.mm.1	Mrpl15	NM_001177658	0.424356	-1.12007	0.458769	1.02891
TC0100001910.mm.1		---	0.186384	1.21176	0.524139	1.13285
TC0100001911.mm.1		---	0.982014	1.00595	0.765973	-1.0823
TC0100001912.mm.1		---	0.990056	1.00145	0.232119	-1.09006
TC0100001913.mm.1	Gm6104	ENSMUST00000078030	0.251626	-1.11145	0.221004	1.11986
TC0100001914.mm.1	Rgs20	NM_001177795	0.199935	1.1208	0.554499	-1.04738
TC0100001915.mm.1	Gm17100	ENSMUST00000168963	0.11252	1.16436	0.0530946	-1.1188
TC0100001916.mm.1		---	0.00284671	-1.10158	0.374729	1.06495
TC0100001917.mm.1		---	0.722794	1.02297	0.738238	1.05837
TC0100001918.mm.1	Gm22463	ENSMUST00000175274	0.438442	-1.06431	0.585154	1.06878
TC0100001919.mm.1		---	0.667721	-1.06178	0.182103	-1.21933
TC0100001920.mm.1	Npbwr1	NM_010342	0.214061	1.12529	0.517585	1.15227
TC0100001921.mm.1		---	0.540563	1.05419	0.727467	1.05845
TC0100001922.mm.1	4732440D04Rik	ENSMUST00000159618	0.627309	1.06769	0.498296	-1.05368
TC0100001923.mm.1	4732440D04Rik	ENSMUST00000097832	0.807224	-1.01922	0.363006	-1.07065
TC0100001924.mm.1		---	0.378055	-1.04333	0.620391	1.05225
TC0100001925.mm.1		---	0.84813	1.03782	0.089663	-1.13205
TC0100001926.mm.1		---	0.257065	-1.09175	0.0600941	-1.45739
TC0100001927.mm.1	Gm26983	ENSMUST00000182051	0.625611	-1.07964	0.665649	-1.03226
TC0100001928.mm.1	Gm26901	ENSMUST00000181554	0.00319877	1.19456	0.413904	-1.10001
TC0100001929.mm.1		---	0.417724	1.16231	0.0587623	1.57189
TC0100001930.mm.1		---	0.650881	-1.09525	0.059755	1.30985
TC0100001932.mm.1	Sntg1	NM_027671	0.356631	1.03902	0.106233	-1.04752
TC0100001933.mm.1		---	0.176053	1.21954	0.330161	1.11563
TC0100001934.mm.1	Gm16284	ENSMUST00000140995	0.622466	1.03901	0.509991	1.1431
TC0100001935.mm.1	Gm23358	ENSMUST00000103887	0.681918	1.0577	0.86031	-1.02047
TC0100001936.mm.1		---	0.188072	1.13292	0.827513	-1.04333
TC0100001937.mm.1	Gm15452	ENSMUST00000119877	0.710339	-1.04608	0.293068	-1.17358
TC0100001938.mm.1	Gm6152	ENSMUST00000151704	0.283915	1.0764	0.257835	-1.09719
TC0100001939.mm.1	Gm7493	ENSMUST00000085919	0.631234	-1.06209	0.315005	-1.13759
TC0100001940.mm.1		---	0.17639	1.12842	0.803187	-1.03939
TC0100001941.mm.1		---	0.306744	1.10164	0.532125	1.07219
TC0100001942.mm.1	2610203C22Rik	NR_015470	0.11682	1.14584	0.509859	-1.04682
TC0100001943.mm.1	Mybl1	NM_008651	0.198769	-1.14539	0.0982724	-1.11376
TC0100001944.mm.1	Vcpip1	NM_173443	0.153435	-1.1459	0.909417	1.00731
TC0100001945.mm.1	Gm6195	XM_885368	0.885333	-1.01442	0.916459	-1.01025
TC0100001946.mm.1	Gm22607	ENSMUST00000158291	0.579814	1.03398	0.866863	1.02069
TC0100001947.mm.1	Snhg6	NR_024067	0.0285831	-1.20209	0.347134	-1.09291
TC0100001948.mm.1	Snord87	NR_004410	0.276747	-1.19195	0.938011	1.01284
TC0100001949.mm.1	Tcf24	NM_001285425	0.241906	1.09651	0.602336	1.0128
TC0100001950.mm.1	Ppp1r42	NM_027033	0.512182	-1.07206	0.227836	-1.18868
TC0100001951.mm.1	Gm24674	ENSMUST00000179194	0.530472	1.07297	0.878667	1.03602
TC0100001952.mm.1	Cops5	NM_001277101	0.237644	-1.15459	0.345748	1.06345
TC0100001953.mm.1		---	0.879661	1.01675	0.395235	-1.06758
TC0100001954.mm.1		---	0.94319	1.01197	0.708513	1.06305
TC0100001955.mm.1	Arfgef1	NM_001102430	0.43576	-1.06467	0.429305	1.05157
TC0100001956.mm.1		---	0.101579	-1.19284	0.0498036	-1.12648
TC0100001957.mm.1	Cpa6	NM_001289497	0.244129	1.07933	0.15301	-1.14336
TC0100001958.mm.1		---	0.167461	1.30699	0.618103	-1.05567
TC0100001959.mm.1	Gm15604	ENSMUST00000118350	0.248141	1.11691	0.493893	-1.0257
TC0100001960.mm.1	Gm25253	ENSMUST00000179958	0.138367	1.38584	0.808246	1.05182
TC0100001961.mm.1	Mir467e	NR_030645	0.0162096	2.07857	0.318805	1.51121
TC0100001962.mm.1		---	0.141417	1.41837	0.990391	1.00205
TC0100001963.mm.1	Gm24173	ENSMUST00000104130	0.690997	1.04108	0.428075	1.09567
TC0100001964.mm.1		---	0.162498	-1.1956	0.0756359	-1.37738
TC0100001965.mm.1		---	0.437735	-1.11124	0.666377	1.04204
TC0100001966.mm.1		---	0.676255	-1.04161	0.475013	-1.10134
TC0100001967.mm.1	Slco5a1	NM_172841	0.516618	1.02465	0.274248	-1.06768
TC0100001968.mm.1	Prdm14	NM_001081209	0.591198	-1.02166	0.165844	-1.04874
TC0100001969.mm.1	Ncoa2	NM_001077695	0.145626	-1.07755	0.777646	1.01567
TC0100001970.mm.1		---	0.0496566	-1.14712	0.0801809	1.19759
TC0100001971.mm.1		---	0.795398	-1.03038	0.154008	-1.22532
TC0100001972.mm.1		---	0.901047	-1.01941	0.372066	-1.15075
TC0100001973.mm.1		---	0.00375827	1.13448	0.898465	1.02723
TC0100001974.mm.1		---	0.866541	-1.02087	0.705671	1.06891
TC0100001975.mm.1	Gm23169	ENSMUST00000157157	0.557058	1.07944	0.825223	-1.02103
TC0100001976.mm.1		---	0.129778	-1.13628	0.564461	-1.10632
TC0100001977.mm.1		---	0.327967	-1.18103	0.921799	-1.01528
TC0100001978.mm.1	Tram1	NM_028173	0.036969	-1.10073	0.491584	1.06277
TC0100001979.mm.1		---	0.842818	1.01942	0.658305	-1.04874
TC0100001980.mm.1	Lactb2	NM_145381	0.143854	-1.13132	0.113328	1.1498
TC0100001981.mm.1		---	0.409485	-1.34464	0.0276475	1.27849
TC0100001982.mm.1	Gm26273	ENSMUST00000104180	0.925532	1.01681	0.582442	1.06679
TC0100001983.mm.1	Gm5523	NR_004447	0.857978	1.02079	0.702808	1.05064
TC0100001984.mm.1		---	0.213476	1.16908	0.329431	-1.16594
TC0100001985.mm.1	Eya1	NM_001252192	0.4462	1.06084	0.375673	-1.03831
TC0100001986.mm.1		---	0.155667	1.20595	0.602058	-1.109
TC0100001987.mm.1	Msc	NM_010827	0.780322	1.04045	0.868942	-1.0123
TC0100001988.mm.1	Smt3h2-ps4	ENSMUST00000121569	0.534499	1.04543	0.700477	1.05403
TC0100001989.mm.1	Trpa1	NM_177781	0.0058155	1.08007	0.251869	-1.0565
TC0100001990.mm.1	Gm26345	ENSMUST00000157534	0.756276	-1.05357	0.186145	1.20711
TC0100001991.mm.1	Gm10566	ENSMUST00000086739	0.459229	-1.02311	0.31135	1.03279
TC0100001992.mm.1	Gm25227	ENSMUST00000158204	0.99823	1.00026	0.620107	-1.05541
TC0100001993.mm.1		---	0.105768	1.28309	0.497485	-1.06265
TC0100001994.mm.1	Sbspon	NM_001033288	0.109591	-1.10422	0.538881	1.10207
TC0100001995.mm.1	4930444P10Rik	NM_001243238	0.577681	-1.02791	0.020924	-1.06349
TC0100001996.mm.1	Rpl7	NM_011291	0.318368	-1.01882	0.277279	1.04509
TC0100001997.mm.1		---	0.452404	1.04295	0.946591	1.00719
TC0100001998.mm.1		---	0.0830422	1.12353	0.672604	1.0359
TC0100001999.mm.1	Stau2	NM_001111272	0.101761	-1.10365	0.967812	1.00109
TC0100002000.mm.1		---	0.615251	-1.09199	0.497607	1.0706
TC0100002001.mm.1		---	0.081589	1.10852	0.0784425	-1.33975
TC0100002002.mm.1	Ube2w	NM_001271016	0.0335562	-1.11497	0.627927	1.02571
TC0100002003.mm.1		---	0.650032	-1.06999	0.816655	-1.03205
TC0100002004.mm.1		---	0.40247	1.10135	0.876617	-1.02248
TC0100002005.mm.1		---	0.522704	-1.0858	0.419832	-1.06795
TC0100002006.mm.1		---	0.0255708	-1.13119	0.27214	-1.16606
TC0100002007.mm.1		---	0.779843	-1.01054	0.922674	-1.01539
TC0100002008.mm.1	Tceb1	NM_026456	0.606951	-1.03641	0.680578	1.02708
TC0100002009.mm.1		---	0.688889	1.03305	0.783727	-1.03404
TC0100002010.mm.1		---	0.243165	1.25093	0.68294	-1.06036
TC0100002011.mm.1	Gm5828	ENSMUST00000071842	0.31299	-1.07273	0.991388	-1.00122
TC0100002012.mm.1	Jph1	NM_020604	0.861782	1.01333	0.677476	1.05264
TC0100002013.mm.1		---	0.0895017	1.30958	0.0964988	-1.18716
TC0100002014.mm.1		---	0.140159	1.30217	0.586416	-1.08649
TC0100002015.mm.1		---	0.579753	-1.09773	0.692801	1.03064
TC0100002016.mm.1	Gm16070	ENSMUST00000127328	0.67739	1.03393	0.518283	-1.0517
TC0100002017.mm.1		---	0.0652699	1.25062	0.0652449	-1.30325
TC0100002018.mm.1		---	0.158294	-1.082	0.420556	-1.24938
[truncated: 63,960 more rows]
