# Supplementary material for: An obesity-associated gut microbiome reprograms the intestinal epigenome and leads to altered colonic gene expression
Source: Genome Biol. 2018 Jan 23;19:7. doi: 10.1186/s13059-018-1389-1 (PMC5782396; doi:10.1186/s13059-018-1389-1)
Supplement: Supplementary file 5 — This Excel table provides the relative abundance of microbiota in donor mice and in recipient mice after bacterial transfer across the time points, diets, and transfer strategies outlined in the text. (XLSX 67 kb) [file 13059_2018_1389_MOESM5_ESM.xlsx]

## Sheet: Relatvei abundance
Table S3	Relative abundance of microbiota in donor mice and germ free mice after transplantation
				Donor	Donor	Donor	Donor	Donor	Donor	Donor	Donor	Week1	Week1	Week1	Week1	Week1	Week1	Week1	Week1	Week1	Week1	Week1	Week1	Week1	Week1	Week2	Week2	Week2	Week2	Week2	Week2	Week2	Week2	Week2	Week2	Week2	Week2	Week2	Week2	Week3	Week3	Week3	Week3	Week3	Week3	Week3	Week3	Week3	Week3
Phylum	Class	Order	Family	HFdonor1	HFdonor2	HFdonor3	HFdonor4	LFdonor1	LFdonor2	LFdonor3	LFdonor4	HFDHFB1	HFDHFB2	HFDHFB3	HFDLFB1	HFDLFB2	HFDLFB3	LFDHFB1	LFDHFB2	LFDHFB3	LFDHFB4	LFDLFB1	LFDLFB2	LFDLFB3	LFDLFB4	HFDHFB1	HFDHFB2	HFDHFB3	HFDLFB1	HFDLFB2	HFDLFB3	LFDHFB1	LFDHFB2	LFDHFB3	LFDHFB4	LFDLFB1	LFDLFB2	LFDLFB3	LFDLFB4	HFDHFB1	HFDHFB2	HFDHFB3	HFDLFB1	HFDLFB2	HFDLFB3	LFDHFB1	LFDHFB2	LFDHFB3	LFDHFB4
k__Bacteria_unclassified	k__Bacteria_unclassified	k__Bacteria_unclassified	k__Bacteria_unclassified	0.313975	0.186317	0.116525	0.231424	0.109666	0.152687	0.155429	0.057564	0.00222042	0.0199629	0.00132391	0.00765157	0.023059	0.00829789	0.000187641	1.04245e-05	0.000416979	0.00030231	0.00108415	0.0101743	0.00768285	0.014907	0.124333	0.0710637	0.0179822	0.0960721	0.0160224	0.0322846	0.103588	0.0330665	0.0854287	0.0541031	0.0825202	0.0637562	0.0498186	0.0565424	0.250219	0.134007	0.160589	0.273914	0.0749312	0.379326	0.119308	0.121028	0.14513	0.108154
p__Actinobacteria	c__Actinobacteria	o__Actinomycetales	f__Microbacteriaceae	0	0	0	1.04245e-05	0	0	0	0	4.16979e-05	0	0	0	0	2.0849e-05	1.04245e-05	0	3.12735e-05	1.04245e-05	0	0	0	0	0	0	0	1.04245e-05	0	1.04245e-05	0	0	0	0	0	0	0	0	0	1.04245e-05	2.0849e-05	0	0	0	0	0	0	0
p__Actinobacteria	c__Actinobacteria	o__Actinomycetales	f__Propionibacteriaceae	0	0	0	0	0	0	0	0	4.16979e-05	1.04245e-05	1.04245e-05	0	0	0	0	0	0	0	0	0	0	0	0	0	0	2.0849e-05	0	0	0	0	0	0	0	1.04245e-05	1.04245e-05	0	0	0	0	0	0	0	0	0	0	0
p__Actinobacteria	c__Actinobacteria	o__Actinomycetales	o__Actinomycetales_unclassified	0	0	0	0	0	0	0	0	0	2.0849e-05	0	0	0	0	0	0	0	0	0	2.0849e-05	0	0	0	0	0	0	0	0	0	0	0	0	0	0	0	0	0	0	0	0	0	0	0	0	0	0
p__Actinobacteria	c__Actinobacteria	o__Bifidobacteriales	f__Bifidobacteriaceae	5.21224e-05	0.000135518	0.000198065	0.000271037	0.406961	0.000198065	2.0849e-05	1.04245e-05	0	0	0	0	0	3.12735e-05	3.12735e-05	1.04245e-05	1.04245e-05	4.16979e-05	0.0341402	0.0125615	0.038581	0.0501626	0	0	0	0	1.04245e-05	1.04245e-05	0	1.04245e-05	0	0	0.00764115	0.00458677	0.00511842	0.000375281	0	0	0	0.000677592	0.000323159	0.000896506	0	0	0.000385706	0.0005108
p__Actinobacteria	c__Coriobacteriia	o__Coriobacteriales	f__Coriobacteriaceae	0.00280419	0.00410725	0.000792261	0.00256442	0.00283546	0.00315862	0.0111855	0.00167834	0.000239763	0.000187641	0.000229339	0.000500375	0.000218914	0.000333584	0.00126136	0.00203277	0.000573347	0.00227254	0.00194938	0.000719289	0.00192853	0.00165749	0.000312735	0.000166792	9.38204e-05	0.000823534	0.000250188	0.00020849	0.00111542	0.000646318	0.00132391	0.00039613	0.000875657	0.000406555	0.000688016	0.000260612	0.000667167	0.0010216	0.000917355	0.000635894	0.000437828	0.000688016	0.000677592	0.000562922	0.00238721	0.000646318
p__Actinobacteria	p__Actinobacteria_unclassified	p__Actinobacteria_unclassified	p__Actinobacteria_unclassified	0	0	0	0	1.04245e-05	0	0.000218914	0	0	0	0	0	0	0	0	0	0	0	0	0	0	0	0	0	0	0	6.25469e-05	0	0	0	0	0	0	0	0	0	0	0	0	0	4.16979e-05	0	0	0	0	0
p__Bacteroidetes	c__Bacteroidia	o__Bacteroidales	f__Bacteroidaceae	0	2.0849e-05	2.0849e-05	0	0	0	0	0	0	1.04245e-05	2.0849e-05	1.04245e-05	0	0	0	1.04245e-05	1.04245e-05	1.04245e-05	0	0	0	0	0	0	0	1.04245e-05	0	0	0	0	0	0	0	0	0	0	2.0849e-05	1.04245e-05	2.0849e-05	0	0	0	0	0	0	0
p__Bacteroidetes	c__Bacteroidia	o__Bacteroidales	f__Porphyromonadaceae	1.04245e-05	0	1.04245e-05	0	1.04245e-05	0	2.0849e-05	0	5.21224e-05	0	2.0849e-05	1.04245e-05	0	1.04245e-05	5.21224e-05	0	4.16979e-05	2.0849e-05	0	0	0	0	0	0	0	5.21224e-05	0	2.0849e-05	0	0	0	0	0	0	0	0	0	1.04245e-05	1.04245e-05	1.04245e-05	0	0	0	0	0	0
p__Bacteroidetes	c__Bacteroidia	o__Bacteroidales	f__Rikenellaceae	0	0	1.04245e-05	0	0	0	0	0	0	0	0	0	1.04245e-05	0	0	0	0	0	0	0	0	0	0	0	0	0	0	0	0	0	0	0	0	0	0	0	0	0	0	0	0	0	0	0	0	0
p__Bacteroidetes	c__Bacteroidia	o__Bacteroidales	f__S24-7	0.175361	0.312505	0.42118	0.269327	0.228369	0.427373	0.498895	0.654658	0.861334	0.770286	0.930364	0.837149	0.833229	0.779335	0.939632	0.764104	0.912945	0.806522	0.694927	0.897527	0.838097	0.811974	0.328715	0.451985	0.480558	0.307887	0.306782	0.337347	0.703319	0.796118	0.679979	0.723991	0.700734	0.680625	0.642065	0.742098	0.360645	0.408754	0.451578	0.326954	0.514876	0.210835	0.658848	0.643149	0.554781	0.674548
p__Bacteroidetes	c__Bacteroidia	o__Bacteroidales	o__Bacteroidales_unclassified	5.21224e-05	1.04245e-05	9.38204e-05	1.04245e-05	5.21224e-05	4.16979e-05	8.33959e-05	8.33959e-05	0.000271037	0.000229339	0.000500375	0.000271037	0.000198065	0.000385706	0.00020849	0.000187641	0.00020849	0.000344008	0.000281461	0.000323159	0.000291886	0.000406555	8.33959e-05	0.000260612	0.000260612	0.000125094	0.000145943	0.000104245	0.000198065	0.000333584	0.000364857	0.000312735	0.000281461	0.000281461	0.00030231	0.000187641	0.000104245	0.000166792	0.000135518	7.29714e-05	0.000229339	0.000104245	0.000615045	0.000271037	0.000333584	0.00194938
p__Bacteroidetes	c__Flavobacteriia	o__Flavobacteriales	f__[Weeksellaceae]	0	0	0	0	0	0	0	0	0	0	1.04245e-05	0	0	2.0849e-05	1.04245e-05	0	3.12735e-05	0	1.04245e-05	8.33959e-05	0	0	1.04245e-05	0	0	0	1.04245e-05	0	0	0	0	0	0	0	0	0	0	0	0	0	0	0	1.04245e-05	0	1.04245e-05	0
p__Bacteroidetes	c__Sphingobacteriia	o__Sphingobacteriales	f__Sphingobacteriaceae	0	0	0	1.04245e-05	0	0	0	0	0	0	0	0	0	1.04245e-05	1.04245e-05	1.04245e-05	4.16979e-05	0	0	0	0	0	0	0	0	3.12735e-05	1.04245e-05	0	0	0	0	0	0	0	0	0	0	0	1.04245e-05	0	0	0	0	0	0	0
p__Bacteroidetes	p__Bacteroidetes_unclassified	p__Bacteroidetes_unclassified	p__Bacteroidetes_unclassified	0	0	0	1.04245e-05	1.04245e-05	0	1.04245e-05	0	0.000145943	3.12735e-05	0.000104245	5.21224e-05	2.0849e-05	0.000145943	0.000114669	5.21224e-05	0.000156367	6.25469e-05	0	0	0	0	7.29714e-05	0	0	0.000125094	2.0849e-05	6.25469e-05	3.12735e-05	0	0	0	0	0	1.04245e-05	1.04245e-05	5.21224e-05	0.000104245	2.0849e-05	1.04245e-05	4.16979e-05	3.12735e-05	0	0	0	0
p__Firmicutes	c__Bacilli	c__Bacilli_unclassified	c__Bacilli_unclassified	0	0	0	0	0	0	7.29714e-05	0	0	0	0	0	0	0	0	0	0	0	0	0	0	0	0	0	0	0	0	0	0	0	0	0	0	0	0	0	0	0	0	0	0	0	0	0	0	0
p__Firmicutes	c__Clostridia	c__Clostridia_unclassified	c__Clostridia_unclassified	0.00421149	0.0045972	0.00325244	0.00352348	0.00120924	0.00203277	0.00181386	0.00152197	0.0305959	0.0277813	0.0232987	0.0180448	0.0364336	0.0383621	0.00972604	0.00211617	0.00307522	0.0109666	0	0.00845426	0.0106851	0.0111542	0.0101118	0.00169919	0.00118839	0.0055354	0.00554583	0.0204007	0.015741	0.00393003	0.017461	0.00168877	0.00238721	0.00244975	0.0138646	0.00108415	0.00154282	0.00214744	0.000802685	0.00238721	0.00278334	0.00274164	0.00123009	0.000385706	0.00069844	0.000166792
p__Firmicutes	c__Clostridia	o__Clostridiales	f__Clostridiaceae	0.0134997	0.00291886	0.00128221	0.000375281	0.0646631	0.178457	0.122363	0.151228	0.000218914	0	0	0.00130306	0	0.000708865	0.00121966	0.00069844	0.00193895	0.00148028	0.0490368	0.00539988	0.00443041	0.0105183	0	0	0	4.16979e-05	0	0	0.000114669	0.00108415	0.0025957	0.000271037	0.0036173	0.00235593	0.0014907	0.000156367	1.04245e-05	0.000177216	0	3.12735e-05	5.21224e-05	0	9.38204e-05	0.0106642	0.00342966	0.00363815
p__Firmicutes	c__Clostridia	o__Clostridiales	f__Lachnospiraceae	0.200609	0.271871	0.221885	0.266304	0.101409	0.102931	0.109061	0.0558752	0.0329726	0.110468	0.0344946	0.0469936	0.0558127	0.0404679	0.000375281	0.00146985	0.000344008	0.000333584	0.000437828	0.0175548	0.0189517	0.0284588	0.218299	0.161611	0.165437	0.0837086	0.115847	0.11223	0.101232	0.0857518	0.12058	0.101649	0.0950296	0.115462	0.164227	0.0889	0.218028	0.245445	0.206092	0.201943	0.191008	0.175757	0.103182	0.0928092	0.132109	0.0829268
p__Firmicutes	c__Clostridia	o__Clostridiales	f__Peptostreptococcaceae	0.00570219	0.0562297	0.0270724	0.0150947	0.0237053	0.0249979	0.0193061	0.0100805	0.067019	0.00418022	0.00814152	0.0588566	0.0030231	0.0429489	0.0464828	0.228817	0.0794658	0.177258	0.21808	0.0403219	0.0777145	0.0617338	3.12735e-05	3.12735e-05	3.12735e-05	0.000750563	8.33959e-05	0	0.00759945	0.030648	0.0338275	0.0259048	0.0167417	0.0161267	0.0102473	0.000927779	0	0.00282504	3.12735e-05	0.00111542	2.0849e-05	3.12735e-05	0.000114669	0.0187641	0.0241535	0.0100805
p__Firmicutes	c__Clostridia	o__Clostridiales	f__Ruminococcaceae	0.197137	0.134497	0.18566	0.181678	0.0451901	0.0614836	0.0589505	0.0412601	0.00436786	0.0659036	0.000979902	0.0280836	0.0438662	0.0705008	1.04245e-05	5.21224e-05	0.000333584	5.21224e-05	4.16979e-05	0.00646318	0.00133433	0.00538946	0.304009	0.308137	0.328371	0.287372	0.360489	0.342246	0.0611709	0.0325974	0.0384663	0.0717413	0.0741285	0.0953215	0.108602	0.086075	0.156013	0.17435	0.170034	0.132964	0.154116	0.16723	0.0872634	0.087524	0.108456	0.0810504
p__Firmicutes	c__Clostridia	o__Clostridiales	o__Clostridiales_unclassified	0.0767763	0.0245809	0.018983	0.029053	0.0152406	0.0313464	0.0171379	0.0151676	0.00020849	0.000896506	0.000437828	0.00105287	0.0040864	0.0182116	0.000542073	0.000416979	4.16979e-05	0.000260612	0	0.00039613	0.000281461	0.00362772	0.0125824	0.00501418	0.0056605	0.212065	0.191998	0.154011	0.00572304	0.0155325	0.0197336	0.0188058	0.0153865	0.0183575	0.0035339	0.0227045	0.00777667	0.0242369	0.0054937	0.0558023	0.0558857	0.0576578	0.0281774	0.022715	0.0261238	0.0252377
p__Firmicutes	c__Erysipelotrichi	o__Erysipelotrichales	f__Erysipelotrichaceae	0	0	0	5.21224e-05	0	0	0	0	4.16979e-05	0	0	0	0	0	0	0	1.04245e-05	0	1.04245e-05	0	2.0849e-05	0	1.04245e-05	0	1.04245e-05	0	0	0	3.12735e-05	3.12735e-05	0	2.0849e-05	0	0	0	1.04245e-05	0	0	0	0	0	0	0	0	0	0
p__Firmicutes	p__Firmicutes_unclassified	p__Firmicutes_unclassified	p__Firmicutes_unclassified	0.00975732	0.00201193	0.00268952	0.000229339	0.000646318	0.00197023	0.0015324	0.00917355	0	0	0	0	0	0	0	0	0	0	0	0	0	1.04245e-05	0.00140731	3.12735e-05	0.000375281	0.00519139	0.00266867	0.0010216	0.000135518	0.000250188	0.000239763	0.00111542	0.000656743	0.000260612	1.04245e-05	0.000667167	0.00486823	0.00662997	0.00418022	0.00338796	0.00524352	0.00469102	0.000469102	0.00212659	0.0020015	0.00427404
p__Proteobacteria	c__Alphaproteobacteria	o__Caulobacterales	f__Caulobacteraceae	1.04245e-05	0	0	0	1.04245e-05	3.12735e-05	3.12735e-05	0	0.000166792	3.12735e-05	3.12735e-05	1.04245e-05	2.0849e-05	0.000145943	6.25469e-05	1.04245e-05	0.000187641	3.12735e-05	0	0	0	0	2.0849e-05	0	2.0849e-05	8.33959e-05	4.16979e-05	0	0	0	0	0	0	0	0	0	3.12735e-05	8.33959e-05	2.0849e-05	3.12735e-05	0	1.04245e-05	0	0	0	0
p__Proteobacteria	c__Alphaproteobacteria	o__Ellin329	o__Ellin329_unclassified	0	0	0	0	0	0	0	0	2.0849e-05	0	0	0	2.0849e-05	0	0	0	1.04245e-05	0	0	0	0	0	0	0	0	2.0849e-05	0	2.0849e-05	0	0	0	0	0	0	1.04245e-05	0	0	1.04245e-05	0	1.04245e-05	0	0	1.04245e-05	0	0	0
p__Proteobacteria	c__Alphaproteobacteria	o__Rhizobiales	f__Rhizobiaceae	0	0	0	0	0	0	0	0	0	0	0	1.04245e-05	0	0	1.04245e-05	0	3.12735e-05	0	0	0	0	0	0	0	0	1.04245e-05	0	0	0	0	0	0	0	0	0	0	0	0	0	1.04245e-05	0	0	0	0	0	0
p__Proteobacteria	c__Alphaproteobacteria	o__Sphingomonadales	f__Sphingomonadaceae	0	0	0	0	0	0	0	0	0	0	0	0	0	0	0	0	1.04245e-05	0	0	0	0	0	0	0	0	2.0849e-05	0	0	0	0	0	0	0	0	0	0	0	0	0	0	0	0	0	0	0	1.04245e-05
p__Proteobacteria	c__Epsilonproteobacteria	o__Campylobacterales	f__Helicobacteraceae	0	0	0	0	0	0	0	0	4.16979e-05	0	3.12735e-05	0	0	6.25469e-05	5.21224e-05	0	8.33959e-05	3.12735e-05	0	0	0	0	0	0	1.04245e-05	4.16979e-05	1.04245e-05	2.0849e-05	0	0	0	0	0	0	0	0	2.0849e-05	1.04245e-05	4.16979e-05	4.16979e-05	1.04245e-05	0	0	0	0	0
p__Tenericutes	c__Mollicutes	o__Anaeroplasmatales	f__Anaeroplasmataceae	4.16979e-05	0.000198065	0.000344008	6.25469e-05	1.04245e-05	0.0132912	0.00386748	0.00169919	0	0	0	0	0	0	0	0	0	0	0	0	0	0	0	0	0	0	0	0	0	0	0	0	0	0	0	0	0	0	0	0	0	0	0	0	0	0.00680719
[truncated: 31 more columns]
