# Supplementary material for: An obesity-associated gut microbiome reprograms the intestinal epigenome and leads to altered colonic gene expression
Source: Genome Biol. 2018 Jan 23;19:7. doi: 10.1186/s13059-018-1389-1 (PMC5782396; doi:10.1186/s13059-018-1389-1)
Supplement: Supplementary file 6 — This Excel spreadsheet provides fold change, p values, and adjusted p values for the RNAseq data described in the text. Fold change and statistical significance are given for the comparisons within dietary groups across bacterial transfer. (XLSX 2254 kb) [file 13059_2018_1389_MOESM6_ESM.xlsx]

## Sheet: Table S5A
Table S5A	DEseq2 normalized gene counts in transplantation study
This table contains fold change and p value for the comparison across bacterial source. Expression values from the RNAseq experiment are available at GEO under the accession GSE99670
	High Fat Diet animals			Low Fat Diet Animals
Gene ID	log2FoldChange	pvalue	padj	log2FoldChange	pvalue	padj
Fmo2|55990|locus1of1|1	-1.28986	8.46e-08	0.00138482	0.0542367	0.821782	1
Cd274|60533|locus1of1|1	-0.922548	4.3e-07	0.00351478	0.10115	0.577773	1
Cybrd1|73649|locus1of1|1	-1.15698	6.46e-07	0.00352432	0.150957	0.516	1
Cfh|12628|locus1of1|1	-1.17194	1.13e-06	0.00411111	0.00120147	0.996019	1
C2|12263|locus1of1|1	-1.16503	1.26e-06	0.00411111	-0.0785568	0.74382	1
C3|12266|locus1of1|1	-1.11076	1.74e-06	0.00450585	-0.179017	0.440933	1
Bnc1|12173|locus1of1|1	-1.12617	1.93e-06	0.00450585	-0.109068	0.644701	1
Sema3d|108151|locus1of1|1	-1.13827	2.29e-06	0.00468016	0.181064	0.452183	1
Stmn1|16765|locus1of1|1	0.659815	3.44e-06	0.00626165	-0.0382624	0.787658	1
Prss12|19142|locus1of1|1	-1.08926	5.11e-06	0.0083676	0.00286524	0.990426	1
H2afx|15270|locus1of1|1	0.775946	6.54e-06	0.00972324	-0.215965	0.209555	1
Fmo3|14262|locus1of1|1	-1.00345	1.13e-05	0.0143173	-0.374751	0.101281	1
Aebp1|11568|locus1of1|2	-1.05259	1.14e-05	0.0143173	-0.0603762	0.80122	1
Extl1|56219|locus1of1|1	-1.00405	1.24e-05	0.0144577	0.243786	0.287777	1
Gpm6a|234267|locus1of1|3	-1.03164	1.4e-05	0.0152956	-0.00652349	0.978087	1
Lvrn|74574|locus1of1|1	-0.961079	1.72e-05	0.0175694	0.1095	0.62393	1
Apcdd1|494504|locus1of1|1	-0.996767	1.83e-05	0.0175694	0.269684	0.246172	1
Gabrq|57249|locus1of1|2	-0.881745	2.01e-05	0.0182885	-0.0103602	0.959949	1
Ebf1|13591|locus1of1|4	-0.993558	2.65e-05	0.0223524	0.276716	0.242132	1
Trf|22041|locus1of1|1	-1.00415	2.73e-05	0.0223524	0.265601	0.267204	1
Kng2|385643|locus1of1|3	-0.861096	3.15e-05	0.0237981	-0.0013513	0.994782	1
Upk3b|100647|locus1of1|1	-0.970756	3.2e-05	0.0237981	-0.0869204	0.709612	1
Eya4|14051|locus1of1|1	-0.954615	3.42e-05	0.0238525	-0.0896149	0.696811	1
Banf1|23825|locus1of1|4	0.563982	3.5e-05	0.0238525	-0.186797	0.170484	1
Vnn3|26464|locus1of1|1	-0.818537	3.65e-05	0.0238626	0.182717	0.355035	1
Ap4e1|108011|locus1of1|1	-0.674261	4.63e-05	0.027401	0.293692	0.0753836	1
Egfl6|54156|locus1of1|1	-0.976245	4.77e-05	0.027401	-0.0509231	0.83195	1
Gpc3|14734|locus1of1|1	-0.977304	4.83e-05	0.027401	0.034481	0.885999	1
Gabra3|14396|locus1of1|1	-0.977055	4.86e-05	0.027401	0.0399427	0.86808	1
Dram1|71712|locus1of1|1	-0.969556	5.2e-05	0.0283897	0.240664	0.315085	1
Cmc2|66531|locus1of1|1	0.404748	5.64e-05	0.0294605	-0.195382	0.0539803	1
Crb2|241324|locus1of1|1	-0.96522	5.88e-05	0.0294605	0.0562452	0.814877	1
C1ra|50909|locus1of1|1	-0.935964	5.95e-05	0.0294605	-0.0767181	0.742114	1
Zbtb46|72147|locus1of1|2	-0.957276	6.41e-05	0.0294605	-0.128946	0.59055	1
Cmklr1|14747|locus1of1|1	-0.953276	6.62e-05	0.0294605	0.199402	0.404014	1
Mettl26|68347|locus1of1|1	0.456299	6.84e-05	0.0294605	-0.19699	0.0858496	1
Hnrnpa0|77134|locus1of1|1	0.467531	7.05e-05	0.0294605	-0.143588	0.221899	1
Abcb1b|18669|locus1of1|1	-0.956176	7.12e-05	0.0294605	0.112731	0.63956	1
Fam64a|109212|locus1of1|1	0.829428	7.13e-05	0.0294605	0.000233746	0.999097	1
Atp5g1|11951|locus1of1|2	0.401916	7.2e-05	0.0294605	-0.244703	0.0156917	1
Wnt2b|22414|locus1of1|1	-0.95412	7.44e-05	0.0295905	-0.262088	0.276491	1
Crebl2|232430|locus1of1|1	-0.56701	7.59e-05	0.0295905	0.149047	0.297882	1
Podn|242608|locus1of1|3	-0.946009	7.98e-05	0.0303222	-0.134283	0.575464	1
Sik2|235344|locus1of1|1	-0.71852	8.25e-05	0.0303222	0.125852	0.490343	1
Eif4a3|192170|locus1of1|1	0.336397	8.37e-05	0.0303222	-0.232513	0.00649254	1
Col8a2|329941|locus1of1|1	-0.944688	8.67e-05	0.0303222	-0.274757	0.253656	1
Serpinb6b|20708|locus1of1|1	-0.942216	9.07e-05	0.0303222	0.163204	0.497738	1
E030003E18Rik|320092|locus1of1|1	-0.941764	9.08e-05	0.0303222	0.565202	0.0187603	1
Medag|70717|locus1of1|1	-0.92872	9.12e-05	0.0303222	0.02351	0.921103	1
Fgf9|14180|locus1of1|1	-0.844536	9.26e-05	0.0303222	0.149546	0.487943	1
Ccrl2|54199|locus1of1|3	-0.799297	9.54e-05	0.0305981	-0.0854732	0.6751	1
Glt8d2|74782|locus1of1|1	-0.9352	9.96e-05	0.0310051	-0.0646422	0.787934	1
Dcn|13179|locus1of1|2	-0.932359	0.000102089	0.0310051	0.00944094	0.968616	1
Ucp3|22229|locus1of1|1	-0.691218	0.000102693	0.0310051	0.171602	0.334461	1
Atp6v0a4|140494|locus1of1|1	-0.877304	0.000104209	0.0310051	0.0700456	0.756605	1
Slpi|20568|locus1of1|1	-0.916232	0.000106715	0.0311837	-0.193116	0.414103	1
Rspo1|192199|locus1of1|1	-0.894502	0.000110167	0.0316276	-0.0728233	0.752879	1
Acsl1|14081|locus1of1|2	-0.871128	0.000115489	0.0317729	0.190633	0.398822	1
Fam180a|208164|locus1of1|1	-0.926787	0.000116458	0.0317729	0.0059833	0.980151	1
Ube2c|68612|locus1of1|1	0.840046	0.000116498	0.0317729	0.0205902	0.924737	1
Kpna2|16647|locus1of1|1	0.533124	0.000121962	0.0327179	0.189645	0.171701	1
Suv39h1|20937|locus1of1|2	0.427174	0.000135577	0.0357837	-0.047854	0.666395	1
Ufsp1|70240|locus1of1|1	0.607959	0.000139844	0.0363238	-0.104023	0.513051	1
Cdh23|22295|locus1of1|3	-0.742222	0.00014824	0.0379032	0.0389672	0.841759	1
Ifi27l2a|76933|locus1of1|2	-0.877794	0.000160851	0.0404948	0.0618494	0.790306	1
Rnaseh2c|68209|locus1of1|1	0.464597	0.000169963	0.0411201	-0.504192	5.32068e-05	0.511503
Lmf1|76483|locus1of1|2	0.39972	0.000170564	0.0411201	-0.137496	0.193559	1
Upk1b|22268|locus1of1|1	-0.900491	0.000170873	0.0411201	-0.0720546	0.76359	1
Efemp1|216616|locus1of1|1	-0.895863	0.000180357	0.0427733	-0.0288871	0.903885	1
Nipsnap1|18082|locus1of1|1	0.538611	0.000188771	0.0441292	-0.192574	0.181535	1
Tk1|21877|locus1of1|2	0.785632	0.000205835	0.0474405	-0.147172	0.486464	1
Zbtb14|22666|locus1of1|1	-0.478594	0.00020877	0.0474489	0.100254	0.435844	1
Wt1|22431|locus1of1|1	-0.878992	0.000214972	0.0481518	-0.0352685	0.881927	1
Plxna4|243743|locus1of1|1	-0.890318	0.000217882	0.0481518	0.250297	0.2986	1
Slc16a4|229699|locus1of1|2	-0.883552	0.000220691	0.0481518	-0.0714748	0.76499	1
Ildr2|100039795|locus1of1|1	-0.878854	0.000232989	0.0501661	-0.00704958	0.976447	1
Mrps30|59054|locus1of1|1	0.309126	0.000237142	0.0503973	-0.0327007	0.696789	1
Cd36|12491|locus1of1|5	-0.746202	0.000243475	0.0510798	0.275253	0.175919	1
9930111J21Rik1|667214|locus1of1|1	-0.838801	0.000246894	0.0511414	0.179431	0.433916	1
Amotl2|56332|locus1of1|1	-0.667696	0.000254092	0.0519745	0.0409188	0.822564	1
Fam84a|105005|locus1of1|1	-0.844834	0.000264798	0.0524527	-0.199236	0.390081	1
Adhfe1|76187|locus1of1|2	-0.815642	0.00026523	0.0524527	0.251168	0.261251	1
Prkd1|18760|locus1of1|1	-0.874348	0.000266046	0.0524527	0.199119	0.406178	1
Ppl|19041|locus1of1|1	-0.777043	0.000269366	0.0524751	0.16373	0.442891	1
Il16|16170|locus1of1|1	-0.855154	0.000279228	0.0537563	-0.0187831	0.93639	1
Dad1|13135|locus1of1|2	0.40283	0.000289043	0.0549988	-0.293156	0.00837166	1
Dpp4|13482|locus1of1|2	-0.623965	0.00029703	0.0558689	0.248368	0.149895	1
Ltbp4|108075|locus1of1|3	-0.822442	0.000311918	0.0579784	-0.131763	0.563527	1
C1s1|50908|locus1of1|2	-0.854389	0.000315331	0.0579784	-0.139398	0.556721	1
Zfp771|244216|locus1of1|1	0.64426	0.000327556	0.059557	-0.664837	0.000234512	0.812827
Serping1|12258|locus1of1|1	-0.85436	0.000334697	0.0601867	-0.0975214	0.682233	1
Snhg8|69895|locus1of1|1	0.42849	0.00038092	0.067754	-0.408417	0.000783742	1
Pcsk6|18553|locus1of1|2	-0.738961	0.00040429	0.0711376	-0.0558234	0.789277	1
Creb3l2|208647|locus1of1|1	-0.625693	0.000419703	0.0724895	0.0465856	0.792481	1
Pfkfb3|170768|locus1of1|8	-0.83906	0.000424155	0.0724895	0.379323	0.111053	1
Slc1a3|20512|locus1of1|1	-0.816552	0.000425262	0.0724895	0.382886	0.0984051	1
Lockd|381822|locus1of1|2	0.748326	0.000431207	0.072745	0.104122	0.624498	1
Cldn10|58187|locus1of1|6	-0.845735	0.000443225	0.0740096	-0.0670487	0.780644	1
Mocs3|69372|locus1of1|1	0.530464	0.00045425	0.0750843	-0.139605	0.352089	1
Aldh1a2|19378|locus1of1|1	-0.80429	0.000464138	0.0759516	0.0194669	0.932472	1
Fam20c|80752|locus1of1|1	-0.839955	0.000482546	0.0775272	0.313305	0.192929	1
Zfp458|238690|locus1of1|1	-0.682025	0.000483242	0.0775272	0.0881197	0.645782	1
Ghr|14600|locus1of1|3	-0.83285	0.000493995	0.0778192	0.318187	0.18319	1
Il33|77125|locus1of1|2	-0.83633	0.000498976	0.0778192	0.00639124	0.978776	1
Cdsn|386463|locus1of1|1	-0.827777	0.000499329	0.0778192	0.037586	0.874472	1
Slc6a13|14412|locus1of1|1	-0.670545	0.000543972	0.083977	0.262054	0.176105	1
Hddc2|69692|locus1of1|1	0.522976	0.00056029	0.0852314	-0.35354	0.0196864	1
Msln|56047|locus1of1|1	-0.818735	0.000562515	0.0852314	0.00786601	0.973564	1
Ccnf|12449|locus1of1|1	0.801803	0.000569769	0.0853923	0.0112006	0.96159	1
Bicc1|83675|locus1of1|1	-0.817461	0.00058357	0.0853923	0.10444	0.660513	1
Podxl|27205|locus1of1|1	-0.816053	0.000583572	0.0853923	-0.188162	0.427779	1
Igfbp6|16012|locus1of1|1	-0.825786	0.00058445	0.0853923	-0.109327	0.648922	1
Gcg|14526|locus1of1|1	0.780436	0.000615207	0.0858745	-0.224896	0.323589	1
Lmntd1|74071|locus1of1|1	-0.712532	0.000619613	0.0858745	0.0612239	0.768475	1
Fbxw22|382156|locus1of1|1	0.811822	0.000627972	0.0858745	0.0482832	0.839325	1
Zfp185|22673|locus1of1|2	-0.79784	0.000628073	0.0858745	-0.0103834	0.964503	1
Gsta3|14859|locus1of1|3	-0.733656	0.000630034	0.0858745	-0.315955	0.140881	1
Acss3|380660|locus1of1|2	-0.748053	0.000630257	0.0858745	0.240683	0.271586	1
Lrfn4|225875|locus1of1|1	0.595418	0.000634355	0.0858745	-0.292224	0.0927448	1
Car5b|56078|locus1of1|1	-0.763749	0.000636409	0.0858745	0.212457	0.342005	1
Zfp316|54201|locus1of1|1	0.483548	0.000638995	0.0858745	-0.0815936	0.56253	1
Rab40b|217371|locus1of1|1	-0.815811	0.000642878	0.0858745	0.038001	0.873749	1
Epb41l2|13822|locus1of1|2	-0.651092	0.000652843	0.0858745	0.224198	0.240589	1
Nnmt|18113|locus1of1|2	-0.751507	0.000658471	0.0858745	0.0568991	0.796396	1
Abca6|76184|locus1of1|3	-0.815888	0.000660979	0.0858745	0.0791051	0.741212	1
Vwa3a|233813|locus1of1|1	-0.804258	0.000667199	0.0858745	0.107977	0.645642	1
Rce1|19671|locus1of1|1	0.414878	0.000671467	0.0858745	-0.209781	0.0854526	1
Rrp1|18114|locus1of1|1	0.290064	0.000671715	0.0858745	-0.105679	0.21512	1
Slit3|20564|locus1of1|1	-0.811776	0.000680133	0.0862768	0.167283	0.483877	1
Sco2|100126824|locus1of1|1	0.48195	0.000701115	0.0882542	-0.00104425	0.994128	1
Zrsr1|22183|locus1of1|1	-0.482256	0.000708247	0.0884714	0.112132	0.429306	1
Cenpv|73139|locus1of1|1	0.515971	0.000717254	0.0889178	-0.229808	0.132097	1
Nme1|18102|locus1of1|1	0.548517	0.000729641	0.0893137	-0.320802	0.0483379	1
Pkmyt1|268930|locus1of1|1	0.651699	0.000731363	0.0893137	-0.203382	0.289325	1
Ephb1|270190|locus1of1|2	-0.745367	0.00074557	0.0894898	-0.0192079	0.930694	1
Lrrc39|109245|locus1of1|2	-0.677163	0.000747984	0.0894898	0.248647	0.21513	1
Atoh1|11921|locus1of1|1	0.513074	0.000752941	0.0894898	0.0364523	0.810586	1
Prkag3|241113|locus1of1|1	-0.730141	0.000760526	0.0894898	-0.042689	0.843304	1
Rcc1|100088|locus1of1|2	0.480629	0.000764721	0.0894898	-0.0545613	0.70234	1
Cks2|66197|locus1of1|1	0.493851	0.000765618	0.0894898	-0.0042411	0.976963	1
Fmo1|14261|locus1of1|3	-0.777638	0.000774649	0.0898925	0.0347809	0.880524	1
Olfml1|244198|locus1of1|1	-0.804437	0.000780628	0.0898925	0.115422	0.629751	1
Lipe|16890|locus1of1|2	-0.763946	0.000785543	0.0898925	0.300812	0.186089	1
Apoc1|11812|locus1of1|2	-0.805875	0.000799338	0.0908359	-0.187026	0.436464	1
Birc5|11799|locus1of1|2	0.726025	0.000807457	0.0908968	-0.0490394	0.82091	1
Prkar2b|19088|locus1of1|1	-0.766811	0.000810983	0.0908968	0.330984	0.148239	1
Slc50a1|19729|locus1of1|1	0.621664	0.000828832	0.0920812	-0.253533	0.172561	1
Aox1|11761|locus1of1|1	-0.791596	0.000832805	0.0920812	0.33228	0.160401	1
Lpcat2|270084|locus1of1|1	0.540517	0.000861353	0.0945985	-0.106985	0.508247	1
Cd1d1|12479|locus1of1|1	-0.797199	0.000887469	0.0950976	0.193038	0.420953	1
Muc2|17831|locus1of1|1	0.792969	0.000902428	0.0950976	-0.0681671	0.775382	1
Pon1|18979|locus1of1|1	-0.590927	0.000903897	0.0950976	0.155065	0.383787	1
Rarres2|71660|locus1of1|1	-0.793506	0.000906278	0.0950976	-0.0275097	0.908417	1
Atp10d|231287|locus1of1|2	-0.766925	0.000908824	0.0950976	0.33725	0.144469	1
Sntb1|20649|locus1of1|1	-0.788373	0.000912583	0.0950976	0.369538	0.12012	1
Ninl|78177|locus1of1|1	-0.787115	0.000922201	0.0950976	0.0337575	0.887086	1
Hoxc8|15426|locus1of1|1	-0.576503	0.000922593	0.0950976	0.157522	0.363811	1
Noxa1|241275|locus1of1|2	0.598316	0.000924149	0.0950976	-0.0957472	0.59542	1
Sntb2|20650|locus1of1|1	-0.647821	0.000926	0.0950976	0.049025	0.802059	1
Spsb1|74646|locus1of1|1	-0.649142	0.00093695	0.0950976	-0.0324103	0.868676	1
Hebp1|15199|locus1of1|1	-0.782641	0.000937972	0.0950976	0.146809	0.534737	1
Papln|170721|locus1of1|2	-0.796483	0.000941446	0.0950976	-0.0351448	0.883978	1
Wt1os|329480|locus1of1|1	-0.650109	0.000976259	0.0979218	0.0292048	0.881435	1
Mogat1|68393|locus1of1|1	-0.638981	0.000981373	0.0979218	0.214326	0.268511	1
Dock10|210293|locus1of1|2	-0.729188	0.000993524	0.0983416	0.342555	0.121852	1
Il6ra|16194|locus1of1|2	-0.754152	0.000997599	0.0983416	-0.0331877	0.884721	1
Mme|17380|locus1of1|3	-0.791518	0.00101469	0.098429	0.257318	0.285344	1
Abcd2|26874|locus1of1|1	-0.603888	0.00101839	0.098429	0.241016	0.189748	1
Cav2|12390|locus1of1|2	-0.788066	0.00101949	0.098429	0.31326	0.191592	1
Flrt2|399558|locus1of1|1	-0.775389	0.00102254	0.098429	0.200268	0.396423	1
Palmd|114301|locus1of1|1	-0.775273	0.00103523	0.0986762	0.27777	0.239705	1
Nr2c2ap|75692|locus1of1|3	0.476152	0.00104295	0.0986762	-0.178102	0.220732	1
Hnrnpab|15384|locus1of1|2	0.314816	0.00105117	0.0986762	-0.0816401	0.395436	1
Mylk3|213435|locus1of1|2	-0.695828	0.00105918	0.0986762	-0.131951	0.5333	1
Nkain4|58237|locus1of1|2	-0.773798	0.00105946	0.0986762	-0.0456971	0.846651	1
Irs2|384783|locus1of1|1	-0.696979	0.00106129	0.0986762	-0.271209	0.202117	1
Snrpg|68011|locus1of1|1	0.478991	0.00108779	0.0997598	-0.320421	0.0290685	1
Mmp12|17381|locus1of1|3	-0.782647	0.00109449	0.0997598	0.0319057	0.894052	1
Rpp25l|69961|locus1of1|1	0.501996	0.00109566	0.0997598	-0.13271	0.388515	1
Adgrf4|78249|locus1of1|4	-0.734703	0.00109733	0.0997598	-0.0221106	0.921803	1
Tbrg4|21379|locus1of1|2	0.382529	0.0011155	0.100256	-0.0816367	0.48618	1
Arhgap29|214137|locus1of1|1	-0.750252	0.00112021	0.100256	0.184361	0.423402	1
Nlrc3|268857|locus1of1|2	-0.783251	0.00112319	0.100256	0.451697	0.0604056	1
Spink4|20731|locus1of1|1	0.654244	0.00112729	0.100256	-0.43808	0.0292102	1
U2af1|108121|locus1of1|2	0.401427	0.00114858	0.101597	-0.12695	0.303347	1
Clcnkb|56365|locus1of1|1	0.650119	0.00116466	0.10242	-0.0867226	0.663976	1
Cndp1|338403|locus1of1|1	-0.593087	0.00117041	0.10242	0.165692	0.362877	1
Pdia5|72599|locus1of1|1	0.658853	0.00122753	0.106211	-0.169957	0.404132	1
Saa3|20210|locus1of1|1	-0.76158	0.00123227	0.106211	-0.676751	0.00408936	1
Rnmtl1|67390|locus1of1|1	0.52649	0.0012332	0.106211	-0.14372	0.377381	1
Tdrp|72148|locus1of1|1	-0.753838	0.0012582	0.107332	0.301469	0.196899	1
Wnk4|69847|locus1of1|1	0.53287	0.00125934	0.107332	0.00188656	0.990881	1
Gmds|218138|locus1of1|1	0.500229	0.00127397	0.108016	-0.0816247	0.599022	1
Rangap1|19387|locus1of1|2	0.474271	0.00129419	0.108775	-0.0644273	0.661898	1
Nov|18133|locus1of1|1	0.757367	0.00129621	0.108775	-0.361332	0.124861	1
Poln|272158|locus1of1|3	-0.646603	0.00131442	0.10974	0.0191939	0.923757	1
Tmem255a|245386|locus1of1|3	-0.747069	0.0013565	0.112679	0.0327799	0.888168	1
Pycard|66824|locus1of1|1	0.409501	0.00139352	0.115012	-0.285566	0.0258814	1
Tmem161a|234371|locus1of1|3	0.273707	0.00140116	0.115012	-0.142477	0.0971402	1
Pkhd1l1|192190|locus1of1|1	-0.762536	0.00140568	0.115012	-0.0109348	0.963469	1
Esam|69524|locus1of1|2	-0.763352	0.00141845	0.11548	-0.087461	0.714696	1
Paqr9|75552|locus1of1|1	-0.548015	0.00145686	0.117873	0.0836528	0.626867	1
Rsl24d1|225215|locus1of1|1	0.465218	0.00146225	0.117873	0.0556005	0.703779	1
Heg1|77446|locus1of1|1	-0.723287	0.00147864	0.118346	0.0743186	0.743937	1
Maz|17188|locus1of1|1	0.417263	0.00148783	0.118346	-0.134592	0.305464	1
Fzd4|14366|locus1of1|1	-0.764742	0.00148982	0.118346	0.281185	0.242818	1
Ndufb7|66916|locus1of1|1	0.315722	0.00150696	0.11913	-0.26891	0.00691448	1
Syngr2|20973|locus1of1|1	0.262137	0.00151621	0.119285	-0.124223	0.132501	1
Cdca8|52276|locus1of1|1	0.678799	0.00152793	0.119632	0.00475172	0.982288	1
Snx10|71982|locus1of1|3	-0.466783	0.00154626	0.120491	0.204784	0.163905	1
Zdbf2|73884|locus1of1|4	-0.699943	0.00156916	0.121152	0.165955	0.453407	1
Sucnr1|84112|locus1of1|1	-0.654142	0.00157939	0.121152	0.384851	0.0625997	1
2010005H15Rik|76770|locus1of1|1	-0.66724	0.00158199	0.121152	0.148397	0.480398	1
Gpaa1|14731|locus1of1|1	0.292908	0.00158436	0.121152	-0.139836	0.130702	1
Rab7b|226421|locus1of1|2	-0.740741	0.00159321	0.121262	-0.121946	0.603296	1
Cxcl9|17329|locus1of1|1	-0.719468	0.00160863	0.121869	0.128602	0.572452	1
Alas2|11656|locus1of1|2	-0.698458	0.0016219	0.122307	-0.193266	0.383234	1
Klf7|93691|locus1of1|1	-0.552465	0.00168283	0.12632	0.0831371	0.632594	1
Fxyd3|17178|locus1of1|1	0.614757	0.00170312	0.127259	-0.133386	0.496069	1
Mrps12|24030|locus1of1|1	0.408202	0.00173108	0.128742	-0.357858	0.00609331	1
Ptgds|19215|locus1of1|1	-0.671131	0.00174444	0.128742	-0.139526	0.515533	1
Pnoc|18155|locus1of1|2	-0.613244	0.00174656	0.128742	-0.0242267	0.898322	1
Aqp4|11829|locus1of1|9	0.678912	0.0017757	0.129368	-0.237304	0.274618	1
Cd302|66205|locus1of1|2	-0.612253	0.00178218	0.129368	0.0505387	0.796507	1
Wbscr16|94254|locus1of1|1	0.457667	0.0017845	0.129368	-0.287468	0.0496274	1
G6pc3|68401|locus1of1|1	0.450477	0.00178667	0.129368	-0.139207	0.33351	1
Zfp433|73610|locus1of2|1	-0.74826	0.00180223	0.129789	0.0126029	0.958079	1
Coq6|217707|locus1of1|1	0.392208	0.00181064	0.129789	-0.222015	0.0771547	1
Evx1|14028|locus1of1|1	0.750088	0.00181648	0.129789	-0.345465	0.151198	1
Serpina1e|20704|locus1of1|1	0.511329	0.00182422	0.129789	0.00289409	0.985877	1
Tmem208|66320|locus1of1|1	0.298911	0.0018438	0.130213	-0.272754	0.00453457	1
Lsm4|50783|locus1of1|1	0.427155	0.00186282	0.130213	-0.305424	0.026159	1
Slc25a29|214663|locus1of1|1	0.564085	0.00186649	0.130213	0.231618	0.200341	1
Cxcr6|80901|locus1of1|1	-0.609672	0.00186878	0.130213	0.382284	0.0500562	1
Snrnp40|66585|locus1of1|1	0.343879	0.00186996	0.130213	-0.129776	0.239227	1
Cib2|56506|locus1of1|1	-0.732892	0.00188123	0.130442	0.136707	0.561973	1
Ifi205|226695|locus1of1|1	-0.745067	0.00191725	0.132114	-0.049272	0.837446	1
Slfn5|327978|locus1of1|1	-0.704848	0.00192148	0.132114	-0.0114757	0.959711	1
Dtymk|21915|locus1of1|2	0.437647	0.00193425	0.132199	-0.122982	0.383962	1
Yipf2|74766|locus1of1|4	0.311287	0.00193888	0.132199	-0.144174	0.150756	1
Ccdc80|67896|locus1of1|1	-0.743661	0.00201174	0.136598	0.249263	0.300575	1
Sgf29|75565|locus1of1|1	0.571405	0.00205254	0.138792	-0.0806548	0.663438	1
Slc9a5|277973|locus1of1|1	0.705917	0.00206709	0.139201	-0.124222	0.587793	1
Dpm2|13481|locus1of1|1	0.354927	0.00208566	0.139876	-0.158782	0.168275	1
Rnf26|213211|locus1of1|1	0.372091	0.00209715	0.140036	-0.0382596	0.749687	1
Mrpl36|94066|locus1of1|1	0.340603	0.00211134	0.140036	-0.242655	0.0285908	1
Pop7|74097|locus1of1|1	0.413433	0.00211372	0.140036	-0.162566	0.227499	1
Phf5a|68479|locus1of1|1	0.355885	0.00213004	0.140548	-0.0533226	0.645533	1
Timm10|30059|locus1of1|1	0.506531	0.00215715	0.14101	-0.0953536	0.56396	1
Ahrr|11624|locus1of1|2	-0.6823	0.002168	0.14101	0.223802	0.316945	1
Isl1|16392|locus1of1|1	-0.724846	0.00217139	0.14101	-0.299766	0.205016	1
Vegfd|14205|locus1of1|2	-0.727762	0.00217151	0.14101	-0.0896925	0.705723	1
Fgf1|14164|locus1of1|1	-0.573302	0.00219909	0.142237	0.0526852	0.778448	1
Slfn8|276950|locus1of1|2	-0.736353	0.00223045	0.143697	0.104636	0.663955	1
Alms1|236266|locus1of1|1	-0.569786	0.00225193	0.143733	0.341722	0.0651907	1
Ptges|64292|locus1of1|1	-0.674425	0.00225303	0.143733	0.254507	0.247609	1
Anxa9|71790|locus1of1|2	-0.7256	0.00225736	0.143733	0.0583345	0.805981	1
Rfxap|170767|locus1of1|1	0.451404	0.00227786	0.144476	0.104272	0.481624	1
Fam168a|319604|locus1of1|1	-0.383113	0.00229728	0.145145	0.0818936	0.514469	1
Dnph1|381101|locus1of1|1	0.717234	0.0023193	0.145973	-0.113192	0.630788	1
Gpx3|14778|locus1of1|2	-0.731981	0.00235065	0.146634	-0.093201	0.69852	1
Wnt5a|22418|locus1of1|2	-0.731775	0.00235556	0.146634	0.28945	0.228981	1
Alb|11657|locus1of1|1	-0.709248	0.00236846	0.146634	-0.0387509	0.868058	1
Ppp1r8|100336|locus1of1|2	0.282074	0.00236984	0.146634	-0.0156115	0.86612	1
Amy1|11722|locus1of1|2	-0.535576	0.00238049	0.146634	0.203061	0.249274	1
Raver1|71766|locus1of1|1	0.470547	0.00238356	0.146634	-0.153309	0.321422	1
Ifi44|99899|locus1of1|1	-0.730312	0.00239736	0.14693	-0.0577333	0.810355	1
Galnt15|78754|locus1of1|1	-0.674636	0.00241324	0.147352	0.0638323	0.773279	1
Ston1|77057|locus1of1|1	-0.625964	0.00242612	0.147587	-0.0146877	0.943246	1
Tnfrsf11b|18383|locus1of1|1	-0.728655	0.00244908	0.148432	0.202256	0.400377	1
Pold2|18972|locus1of1|1	0.51629	0.00250847	0.151471	-0.218799	0.200045	1
Cdc20|107995|locus1of1|1	0.701096	0.00252128	0.151667	0.0851308	0.713711	1
2700094K13Rik|72657|locus1of1|2	0.534254	0.00253026	0.151667	-0.368249	0.0381338	1
Col15a1|12819|locus1of1|1	-0.715533	0.00255457	0.152566	0.216176	0.362016	1
Apoa1|11806|locus1of1|1	0.598126	0.00261219	0.155439	0.238447	0.228659	1
Lsm2|27756|locus1of1|4	0.488822	0.00265058	0.157152	-0.267675	0.100161	1
Mrps10|64657|locus1of1|3	0.337649	0.00266452	0.157409	-0.329801	0.00341381	1
Slc35b2|73836|locus1of1|1	0.385981	0.00269775	0.158799	-0.139295	0.279115	1
Kcnab1|16497|locus1of1|2	-0.687213	0.00273115	0.159882	0.118405	0.60559	1
Mrpl15|27395|locus1of1|3	0.340616	0.00273981	0.159882	-0.185701	0.102586	1
Mrpl57|67840|locus1of1|1	0.367081	0.00275695	0.159882	-0.331447	0.00694899	1
Eefsec|65967|locus1of1|1	0.37372	0.00278115	0.159882	-0.114803	0.355305	1
Apitd1|69928|locus1of1|1	0.68431	0.00280328	0.159882	0.0497264	0.827875	1
Ccnb1|268697|locus1of1|1	0.687694	0.00280725	0.159882	0.170858	0.457672	1
Mrpl52|68836|locus1of1|1	0.460447	0.00282145	0.159882	-0.372313	0.0158282	1
Zbtb16|235320|locus1of1|1	-0.719107	0.00282864	0.159882	-0.180992	0.452362	1
C2cd4b|75697|locus1of1|1	0.716521	0.00282898	0.159882	-0.131269	0.58376	1
Gbp6|100702|locus1of1|1	-0.69284	0.0028498	0.159882	0.180324	0.437033	1
March1|72925|locus1of1|4	-0.696776	0.00285367	0.159882	0.117199	0.616359	1
Gadd45gip1|102060|locus1of1|1	0.470816	0.00285435	0.159882	-0.391776	0.0132829	1
Rbms1|56878|locus1of1|3	-0.491567	0.00285664	0.159882	0.0468642	0.776261	1
Gprin3|243385|locus1of1|1	-0.662502	0.00285892	0.159882	0.133356	0.547932	1
Mfng|17305|locus1of1|1	-0.669812	0.00286271	0.159882	0.253848	0.258391	1
Tmem97|69071|locus1of1|1	0.571521	0.00287369	0.159949	-0.162488	0.39628	1
Cbs|12411|locus1of1|3	0.672109	0.0028846	0.160012	-0.206101	0.360785	1
Star|20845|locus1of1|1	-0.706595	0.00290299	0.160176	0.213269	0.368565	1
Mrpl46|67308|locus1of1|1	0.285321	0.00290712	0.160176	-0.1661	0.0841016	1
Klf16|118445|locus1of1|1	0.434208	0.00294797	0.161547	0.170943	0.242014	1
Pitpnm3|327958|locus1of1|2	0.520559	0.00295175	0.161547	0.148703	0.395716	1
Lbp|16803|locus1of1|1	-0.709371	0.0030029	0.163798	0.095842	0.688543	1
Atp8b2|54667|locus1of1|1	-0.649655	0.00302568	0.164492	0.0286634	0.895925	1
Lmnb1|16906|locus1of1|1	0.546814	0.00305131	0.16532	0.261713	0.155625	1
Pelo|105083|locus1of1|1	0.536285	0.00306389	0.16532	0.0258177	0.886666	1
Srsf2|20382|locus1of1|1	0.419743	0.0030712	0.16532	-0.15149	0.285044	1
Megf6|230971|locus1of1|1	-0.693499	0.00312244	0.167527	0.0499675	0.831424	1
Dazap1|70248|locus1of1|3	0.278144	0.00314475	0.168172	-0.191639	0.0411931	1
Piezo1|234839|locus1of1|1	-0.558876	0.00317499	0.169236	-0.00713073	0.969984	1
Kif12|16552|locus1of1|2	0.658906	0.00320668	0.169508	-0.0316881	0.88706	1
Slc22a2|20518|locus1of1|1	-0.383222	0.003209	NA	-0.00023625	0.998538	1
Fads3|60527|locus1of1|1	-0.702269	0.00321194	0.169508	0.269012	0.258983	1
Ephx2|13850|locus1of1|4	-0.390603	0.00321476	0.169508	0.340383	0.0102896	1
Abca9|217262|locus1of1|1	-0.705653	0.00322152	0.169508	0.0957501	0.68934	1
Marco|17167|locus1of1|1	-0.613232	0.00326929	0.17147	-0.578318	0.00558867	1
Atp8b4|241633|locus1of1|1	-0.694472	0.00333555	0.174386	0.0916109	0.699013	1
A730046J19Rik|319764|locus1of1|1	-0.597135	0.00337683	0.175692	0.138777	0.495819	1
Nrg4|83961|locus1of1|1	-0.614079	0.00338199	0.175692	0.176419	0.399542	1
Sars2|71984|locus1of1|1	0.485941	0.00342655	0.177443	-0.331293	0.0450805	1
Sulf1|240725|locus1of1|3	-0.703649	0.00344448	0.177809	0.11706	0.626545	1
Eif2b1|209354|locus1of1|1	0.370934	0.00346989	0.178558	-0.138915	0.2735	1
Mira|100736249|locus1of1|1	0.596988	0.00351033	0.180072	-0.185149	0.365012	1
Srp19|66384|locus1of1|1	0.27902	0.00352398	0.180175	-0.0662106	0.489706	1
Cd160|54215|locus1of1|3	-0.65617	0.00353436	0.180175	0.369449	0.100088	1
Il2ra|16184|locus1of1|1	-0.701522	0.00357396	0.181193	0.464121	0.0539076	1
Yrdc|230734|locus1of1|1	0.419675	0.00357647	0.181193	0.0180405	0.900195	1
Ephb4|13846|locus1of1|2	0.551851	0.00360242	0.181944	-0.127015	0.502676	1
Dgat2|67800|locus1of1|1	-0.69454	0.00364816	0.183651	0.169308	0.478537	1
Ptges2|96979|locus1of1|1	0.35956	0.00365866	0.183651	-0.300118	0.0153589	1
Kcnj14|211480|locus1of1|1	-0.489872	0.00367984	0.184138	0.128005	0.444061	1
Ptgfr|19220|locus1of1|1	-0.686543	0.00369085	0.184138	0.141018	0.550764	1
Esyt3|272636|locus1of1|1	-0.655491	0.00370558	0.184303	0.186944	0.407771	1
Gbp7|229900|locus1of1|2	-0.597102	0.0037167	0.184303	0.0628967	0.75971	1
Cdh3|12560|locus1of1|2	-0.687425	0.00375228	0.185506	-0.04932	0.835237	1
Cisd3|217149|locus1of1|1	0.396851	0.00376897	0.185769	-0.0284038	0.835786	1
Uprt|331487|locus1of1|1	-0.507472	0.00379689	0.186213	0.144167	0.409407	1
Trabd2b|666048|locus1of1|1	-0.679364	0.00380592	0.186213	0.214815	0.3605	1
Cav1|12389|locus1of1|2	-0.695665	0.0038121	0.186213	0.166173	0.489487	1
Mrpl43|94067|locus1of1|1	0.331869	0.00382578	0.186325	-0.173002	0.131384	1
Clec4e|56619|locus1of1|1	-0.609387	0.00388702	0.187451	-0.52023	0.0140728	1
Pqlc1|66943|locus1of1|6	0.332389	0.00388982	0.187451	0.0341462	0.7665	1
Abhd15|67477|locus1of1|1	-0.645751	0.00390421	0.187451	0.1354	0.544858	1
Imp3|102462|locus1of1|1	0.347417	0.00390551	0.187451	-0.1053	0.382166	1
Psmb4|19172|locus1of1|1	0.272602	0.00391921	0.187451	-0.272693	0.00391369	1
Cep131|12009|locus1of1|1	0.521709	0.00392554	0.187451	-0.189914	0.293817	1
Npr3|18162|locus1of1|3	-0.451951	0.0039291	0.187451	0.179392	0.252334	1
Cdo1|12583|locus1of1|1	-0.691167	0.00394093	0.187469	0.106067	0.658193	1
Lep|16846|locus1of1|1	-0.428361	0.00398066	0.18881	0.117604	0.429166	1
Col14a1|12818|locus1of1|1	-0.673155	0.0040724	0.191881	-0.132216	0.572664	1
Efna1|13636|locus1of1|2	-0.5454	0.00407519	0.191881	-0.197198	0.298966	1
Hpd|15445|locus1of1|1	0.536471	0.00408272	0.191881	-0.190411	0.30807	1
Ramp1|51801|locus1of1|3	0.555463	0.00409535	0.191881	-0.314133	0.104571	1
Cited4|56222|locus1of1|1	0.644731	0.00410723	0.191881	-0.114107	0.611158	1
Adamts2|216725|locus1of1|1	-0.690917	0.00411576	0.191881	0.0969434	0.687265	1
Mndal|100040462|locus1of1|1	-0.681627	0.00414719	0.192178	0.103661	0.662857	1
Zfp551|619331|locus1of1|1	-0.629656	0.00414819	0.192178	-0.00577692	0.978949	1
Oasl2|23962|locus1of1|1	-0.57605	0.0041695	0.192178	0.173452	0.388053	1
Rrm2b|382985|locus1of1|1	-0.471837	0.00417371	0.192178	0.318186	0.0531751	1
Bcam|57278|locus1of1|1	-0.688844	0.00418084	0.192178	-0.0869462	0.717709	1
Mrps11|67994|locus1of1|1	0.372581	0.00423746	0.193985	-0.272023	0.0368163	1
Dab2|13132|locus1of1|5	-0.679572	0.00427224	0.193985	-0.0624878	0.792771	1
Hsd11b1|15483|locus1of1|2	-0.687195	0.00427665	0.193985	0.380599	0.1136	1
Mydgf|28106|locus1of1|1	0.304314	0.00429327	0.193985	-0.288088	0.0068629	1
Xkr4|497097|locus1of1|1	-0.687185	0.00429667	0.193985	0.00774485	0.974329	1
Pnpla3|116939|locus1of1|1	-0.561099	0.00430255	0.193985	0.122275	0.533797	1
Mpv17l2|234384|locus1of1|1	0.328504	0.00430314	0.193985	-0.259652	0.0242395	1
Plpp3|67916|locus1of1|1	-0.53569	0.00431772	0.194107	0.285128	0.128541	1
Folh1|53320|locus1of1|2	-0.428746	0.00434844	0.194477	0.0929678	0.535865	1
Olfr78|170639|locus1of1|2	0.684636	0.00435544	0.194477	0.458926	0.0559918	1
Tbcc|72726|locus1of1|1	0.412056	0.00436159	0.194477	-0.176325	0.222926	1
Hrh2|15466|locus1of1|2	-0.640544	0.00438491	0.194673	0.0161872	0.942887	1
Zhx1|22770|locus1of1|2	-0.372715	0.00438977	0.194673	0.250533	0.0554976	1
Rrm2|20135|locus1of1|1	0.548846	0.00442576	0.195567	-0.102324	0.595932	1
Hhipl1|214305|locus1of1|1	-0.661024	0.00443383	0.195567	-0.0773143	0.740654	1
Smyd1|12180|locus1of1|2	-0.684978	0.00445179	0.195831	0.0982745	0.683194	1
Gjb1|14618|locus1of1|4	0.555041	0.00446761	0.195943	-0.248439	0.202966	1
Ska1|66468|locus1of1|2	0.649246	0.00447829	0.195943	0.13761	0.544278	1
Smarcb1|20587|locus1of1|2	0.366304	0.00449319	0.196071	-0.115111	0.371191	1
4930486L24Rik|214639|locus1of1|1	-0.597859	0.00450937	0.196254	0.0422852	0.840788	1
Shfm1|20422|locus1of1|1	0.26775	0.00455543	0.196401	-0.128038	0.175274	1
Zfp668|244219|locus1of1|1	0.437627	0.00456237	0.196401	0.125231	0.411087	1
Rplp1|56040|locus1of1|1	0.464005	0.00456823	0.196401	-0.360593	0.0275353	1
1600002K03Rik|69770|locus1of1|1	0.434745	0.00460209	0.196401	-0.0516392	0.73564	1
Hmgb3|15354|locus1of1|4	0.434547	0.00460594	0.196401	-0.024536	0.87268	1
Aldh6a1|104776|locus1of1|2	-0.526129	0.00461483	0.196401	0.14822	0.424907	1
Rnaseh2a|69724|locus1of1|1	0.488646	0.00462316	0.196401	-0.167108	0.33211	1
Sult1c2|69083|locus1of1|1	0.592987	0.00462848	0.196401	-0.109218	0.601957	1
Cidec|14311|locus1of1|2	-0.538396	0.00463148	0.196401	0.181881	0.338776	1
Snrpe|20643|locus1of1|1	0.312821	0.00463279	0.196401	-0.172364	0.119268	1
Itgb8|320910|locus1of1|1	-0.67365	0.00467711	0.197244	0.296633	0.213008	1
Glb1l2|244757|locus1of1|2	-0.489984	0.00467784	0.197244	0.177024	0.30679	1
Plekhj1|78670|locus1of1|1	0.419696	0.00471215	0.197244	-0.192836	0.194451	1
Mrps2|118451|locus1of1|2	0.369257	0.00472828	0.197244	-0.0486883	0.709414	1
Chchd10|103172|locus1of1|1	0.37583	0.00473512	0.197244	-0.316977	0.0172301	1
Retn|57264|locus1of1|2	-0.480074	0.00473796	0.197244	0.0262298	0.87736	1
Sh3tc2|225608|locus1of1|1	-0.63638	0.00475478	0.197244	0.116358	0.605834	1
Ntng2|171171|locus1of1|3	-0.667621	0.00475886	0.197244	0.118665	0.615778	1
Serpina3c|16625|locus1of1|1	-0.517717	0.00477932	0.197244	0.199933	0.275777	1
Snhg4|100503380|locus1of1|1	0.48864	0.00477987	0.197244	0.0522286	0.762175	1
Chpt1|212862|locus1of1|3	-0.467255	0.00478524	0.197244	0.0874735	0.597457	1
Sf3b5|66125|locus1of1|1	0.346465	0.00482635	0.198438	-0.340932	0.00564159	1
Hoxa7|15404|locus1of1|1	0.514714	0.0048881	0.200006	-0.254593	0.163202	1
Lama4|16775|locus1of1|1	-0.651934	0.00489398	0.200006	0.0824528	0.721956	1
Tmem151a|381199|locus1of1|1	-0.673501	0.00490115	0.200006	-0.0223203	0.925708	1
Srsf6|67996|locus1of1|1	0.426416	0.00495017	0.200797	0.0970367	0.522362	1
Sult1a1|20887|locus1of1|1	0.543684	0.00495209	0.200797	-0.0580195	0.764259	1
Aurka|20878|locus1of1|2	0.65833	0.00495734	0.200797	0.170973	0.465515	1
Dut|110074|locus1of1|2	0.525847	0.00500127	0.202076	-0.240992	0.198303	1
Nhej1|75570|locus1of1|1	0.436256	0.00505344	0.203274	-0.0795741	0.610216	1
Igf1|16000|locus1of1|5	-0.67511	0.00505577	0.203274	0.0707842	0.76881	1
Xdh|22436|locus1of1|1	-0.529654	0.00510763	0.204423	0.199284	0.291934	1
Stk26|70415|locus1of1|2	-0.618548	0.00514303	0.204423	-0.165931	0.453414	1
Atp5g3|228033|locus1of1|3	0.307567	0.00514618	0.204423	-0.325557	0.00306578	1
Pmf1|67037|locus1of1|2	0.377245	0.00514647	0.204423	-0.144204	0.283915	1
Spdef|30051|locus1of1|1	0.569698	0.00515784	0.204423	-0.188362	0.35509	1
Aamp|227290|locus1of1|2	0.228396	0.00515928	0.204423	-0.160328	0.0497617	1
Asf1b|66929|locus1of1|1	0.611119	0.00519571	0.205369	0.0468628	0.830034	1
Abca4|11304|locus1of1|1	-0.670296	0.00526314	0.207188	0.0293727	0.902566	1
Bub3|12237|locus1of1|2	0.296918	0.00527287	0.207188	-0.0825778	0.437716	1
Pigyl|66268|locus1of1|1	0.358862	0.00527972	0.207188	-0.281828	0.0291665	1
Gm14403|433520|locus1of1|1	-0.514514	0.00531825	0.2079	0.0805041	0.666006	1
Ckap4|216197|locus1of1|1	0.397478	0.00532384	0.2079	-0.109233	0.443019	1
Gstm4|14865|locus1of1|2	0.387878	0.00534635	0.2079	-0.349023	0.0124058	1
Dnah1|110084|locus1of1|1	-0.591524	0.00534868	0.2079	0.230151	0.278693	1
Ar|11835|locus1of1|1	-0.665974	0.00537529	0.208308	-0.0430952	0.856998	1
Kif22|110033|locus1of1|1	0.651147	0.00538465	0.208308	0.00302388	0.989682	1
Zfp39|22698|locus1of1|1	-0.510623	0.00549079	0.211913	-0.0185006	0.91933	1
Zeb2|24136|locus1of1|2	-0.665949	0.00552837	0.212081	0.0693084	0.772775	1
Trim28|21849|locus1of1|1	0.415309	0.00553545	0.212081	-0.107326	0.473318	1
Itgae|16407|locus1of1|2	-0.622571	0.00554019	0.212081	0.185356	0.408835	1
Hoxc6|15425|locus1of1|1	-0.453265	0.00554973	0.212081	0.0540486	0.740285	1
Plin5|66968|locus1of1|2	-0.564528	0.00555993	0.212081	0.203839	0.315626	1
Rhno1|72440|locus1of1|4	0.403422	0.00557872	0.212303	0.00655315	0.96397	1
Sec61b|66212|locus1of1|1	0.344412	0.00564115	0.213255	-0.317831	0.0106752	1
Plk1|18817|locus1of1|1	0.64317	0.00564839	0.213255	0.0100978	0.965327	1
Pus1|56361|locus1of1|3	0.497509	0.00565236	0.213255	-0.0836077	0.641342	1
Gm10785|100038392|locus1of1|1	-0.659432	0.00566333	0.213255	0.346252	0.146146	1
Prr32|68800|locus1of1|1	-0.442836	0.00567344	0.213255	0.101827	0.524187	1
Arl5b|75869|locus1of1|1	-0.510368	0.00571236	0.213255	0.277375	0.132732	1
Ppp1r14b|18938|locus1of1|1	0.379868	0.00571257	0.213255	-0.168352	0.221365	1
Rasgrp3|240168|locus1of1|2	-0.657846	0.0057151	0.213255	0.129502	0.586435	1
Kdr|16542|locus1of1|1	-0.651319	0.00573052	0.213255	0.0661111	0.779099	1
Pebp1|23980|locus1of1|1	0.420072	0.00574134	0.213255	-0.192153	0.206386	1
Lyve1|114332|locus1of1|1	-0.52195	0.00575053	0.213255	-0.0565782	0.76454	1
4930427A07Rik|104732|locus1of1|1	0.528586	0.00577708	0.213255	-0.0118636	0.950486	1
Lin52|217708|locus1of1|1	-0.452884	0.00578314	0.213255	0.0186768	0.909008	1
Fsd2|244091|locus1of1|1	-0.523868	0.00579654	0.213255	0.248717	0.189824	1
Mgl2|216864|locus1of1|1	-0.632986	0.00579921	0.213255	0.131052	0.567907	1
Ndufb11|104130|locus1of1|1	0.339897	0.00581238	0.21326	-0.270983	0.0279778	1
Lpl|16956|locus1of1|1	-0.496725	0.00583686	0.213679	0.224102	0.213586	1
Slc22a29|236293|locus1of1|1	0.433392	0.00585474	NA	-0.0484956	0.756543	1
Inafm1|66300|locus1of1|1	0.436365	0.00588881	0.2139	-0.0644877	0.683977	1
Tsfm|66399|locus1of1|1	0.434286	0.00590845	0.2139	-0.204633	0.194213	1
Mybl2|17865|locus1of1|1	0.65304	0.00592598	0.2139	0.0255556	0.91406	1
Tmem11|216821|locus1of1|2	0.347732	0.00594622	0.2139	-0.0431525	0.733087	1
Nox4|50490|locus1of1|3	-0.649092	0.00595605	0.2139	0.0746194	0.751951	1
Pamr1|210622|locus1of1|1	-0.46853	0.00595696	0.2139	0.0322476	0.849885	1
Nphp1|53885|locus1of1|3	-0.48259	0.00596528	0.2139	0.036993	0.833117	1
Eepd1|67484|locus1of1|1	-0.655268	0.00596702	0.2139	0.214888	0.367147	1
Ptger3|19218|locus1of1|1	-0.629997	0.00597662	0.2139	-0.0768219	0.737512	1
Mrpl33|66845|locus1of1|1	0.264529	0.00598619	0.2139	-0.150422	0.119267	1
Adrb3|11556|locus1of1|1	-0.554045	0.0059867	0.2139	0.17799	0.377097	1
Rnf113a1|69942|locus1of1|1	0.518451	0.00604319	0.215448	-0.236094	0.207155	1
Fam213a|70564|locus1of1|9	-0.660224	0.006086	0.21643	0.310818	0.196558	1
Krt79|223917|locus1of1|1	-0.484467	0.00609718	0.21643	0.0669423	0.703784	1
Il31ra|218624|locus1of1|1	-0.570944	0.00612188	0.216705	0.0851354	0.683155	1
Psmb3|26446|locus1of1|1	0.240989	0.00613142	0.216705	-0.296601	0.000764096	1
Ict1|68572|locus1of1|1	0.26285	0.00616949	0.217366	-0.254939	0.00801687	1
Tek|21687|locus1of1|3	-0.497536	0.00617668	0.217366	-0.0462511	0.79881	1
Hacd4|66775|locus1of1|1	-0.657527	0.00624824	0.219412	-0.124429	0.604852	1
Mrpl12|56282|locus1of1|1	0.386754	0.00629685	0.220646	-0.270335	0.0562968	1
Igfals|16005|locus1of1|1	-0.648272	0.00633634	0.221555	-0.0367367	0.876953	1
Slc44a2|68682|locus1of1|2	-0.495059	0.00637567	0.222455	-0.0248528	0.891101	1
H13|14950|locus1of1|4	0.313463	0.00647691	0.225507	-0.246858	0.0319277	1
Tgfb3|21809|locus1of1|1	-0.654355	0.0065711	0.228045	-0.00842574	0.972083	1
Ablim3|319713|locus1of1|2	-0.652792	0.00657769	0.228045	0.0329303	0.890951	1
Sac3d1|66406|locus1of1|1	0.379391	0.00659772	0.228256	0.0493556	0.723819	1
B3gnt6|272411|locus1of1|1	0.614288	0.00664036	0.228949	0.0347064	0.878118	1
Cdca3|14793|locus1of1|1	0.60477	0.00665969	0.228949	-0.00308781	0.988946	1
Rps26|27370|locus1of1|1	0.463675	0.00666975	0.228949	-0.314231	0.0659902	1
Uvrag|78610|locus1of1|1	-0.362185	0.0066737	0.228949	0.0252493	0.849514	1
Car3|12350|locus1of1|1	-0.42487	0.00671238	0.229019	0.113219	0.470069	1
C130026I21Rik|620078|locus1of1|2	-0.559418	0.00671402	0.229019	0.075166	0.715097	1
Flt3|14255|locus1of1|1	-0.641065	0.00671773	0.229019	0.309158	0.192272	1
Gbp2|14469|locus1of1|1	-0.610944	0.00674223	0.229376	0.117769	0.601465	1
Piezo2|667742|locus1of1|1	-0.52815	0.00677448	0.22955	-0.136377	0.485236	1
Galk2|69976|locus1of1|2	0.256435	0.00678571	0.22955	-0.119453	0.20697	1
Gm6297|622208|locus1of1|2	0.651098	0.00680072	0.22955	-0.159296	0.508137	1
Csf2rb|12983|locus1of1|1	-0.630995	0.00680346	0.22955	0.0373526	0.872707	1
Cybb|13058|locus1of1|1	-0.640488	0.00682843	0.229594	-0.181544	0.443064	1
Foxn3|71375|locus1of1|1	-0.322789	0.00685382	0.229594	0.337074	0.00443473	1
Pygl|110095|locus1of1|1	-0.643243	0.00685545	0.229594	0.105453	0.657576	1
Ccdc158|320696|locus1of1|1	-0.566416	0.00686088	0.229594	0.165741	0.426151	1
Actr5|109275|locus1of1|1	0.399551	0.00693553	0.230536	-0.0742881	0.614366	1
Arhgef10|234094|locus1of1|2	-0.61191	0.00693702	0.230536	0.212264	0.349371	1
Cyyr1|224405|locus1of1|1	-0.647745	0.00694396	0.230536	-0.253913	0.291539	1
4931406P16Rik|233103|locus1of1|1	-0.377159	0.00695321	0.230536	0.225466	0.106008	1
Cd163|93671|locus1of1|2	-0.604163	0.00695948	0.230536	-0.0873201	0.696298	1
Mrpl28|68611|locus1of1|1	0.43255	0.00702265	0.231969	-0.229388	0.152683	1
Dse|212898|locus1of1|1	-0.588131	0.00703539	0.231969	0.304095	0.164349	1
Smarcc2|68094|locus1of1|3	-0.24996	0.00704527	0.231969	0.064181	0.48816	1
Ndufs7|75406|locus1of1|1	0.323714	0.0070597	0.231978	-0.301819	0.0120441	1
Il7r|16197|locus1of1|1	-0.647978	0.00711806	0.232696	-0.018825	0.937681	1
Mrps7|50529|locus1of1|1	0.286647	0.0071201	0.232696	-0.172943	0.104533	1
G6pdx|14381|locus1of1|1	-0.232248	0.00713534	0.232696	-0.112066	0.193359	1
Klf15|66277|locus1of1|1	-0.645913	0.00713912	0.232696	-0.0648329	0.787122	1
Mtfp1|67900|locus1of1|1	0.443029	0.00715266	0.232696	-0.0589436	0.721335	1
Gmppb|331026|locus1of1|1	0.32277	0.00721084	0.233596	-0.249315	0.0376976	1
D17H6S56E-5|110956|locus1of1|1	0.558244	0.00722249	0.233596	-0.079343	0.702501	1
Efcc1|58229|locus1of1|1	-0.639682	0.00722315	0.233596	-0.383302	0.107993	1
Lcn2|16819|locus1of1|1	-0.636086	0.00725961	0.234158	-0.13953	0.555788	1
Dmrt2|226049|locus1of1|1	-0.384598	0.00726913	0.234158	0.12653	0.376858	1
Col5a3|53867|locus1of1|2	-0.565351	0.00732508	0.235496	0.218189	0.300637	1
Alyref|21681|locus1of1|1	0.394155	0.00734977	0.235507	-0.134201	0.362075	1
Bbs4|102774|locus1of1|1	-0.408475	0.0073542	0.235507	-0.0915396	0.547055	1
Gtse1|29870|locus1of1|2	0.61905	0.00742865	0.237218	0.0215638	0.925556	1
Arl6ip4|65105|locus1of1|1	0.304341	0.00743663	0.237218	-0.159644	0.160021	1
Slc12a8|171286|locus1of1|2	0.611967	0.00745759	0.237424	0.00566252	0.980246	1
Mpzl1|68481|locus1of1|2	0.372212	0.00748211	0.237467	-0.155606	0.262746	1
Ptgr1|67103|locus1of1|1	0.384107	0.00748796	0.237467	-0.378282	0.00867345	1
Tshr|22095|locus1of1|2	-0.401987	0.00753711	0.238294	0.123192	0.412759	1
Mc2r|17200|locus1of1|4	-0.37497	0.00754315	0.238294	0.139388	0.320234	1
Nrtn|18188|locus1of1|1	0.630272	0.0075693	0.238546	-0.406205	0.0844104	1
Akr7a5|110198|locus1of1|1	0.426563	0.00759465	0.238546	-0.172574	0.28034	1
Snhg3|399101|locus1of1|1	0.435568	0.00761567	0.238546	-0.0941837	0.564852	1
Tacstd2|56753|locus1of1|1	-0.562924	0.00761616	0.238546	0.1087	0.607813	1
Tomm40|53333|locus1of1|2	0.286909	0.00763584	0.238546	-0.229954	0.0321485	1
Ccnd1|12443|locus1of1|1	0.491531	0.00763859	0.238546	-0.0654969	0.722108	1
Ncaph|215387|locus1of1|1	0.614191	0.00776392	0.241998	0.0274885	0.90503	1
Smtnl2|276829|locus1of1|1	-0.638265	0.0078219	0.242972	0.141657	0.555203	1
Slc36a2|246049|locus1of1|1	-0.431507	0.00782568	0.242972	0.140406	0.386764	1
Retnlb|57263|locus1of1|1	0.639402	0.00783972	0.242972	-0.153743	0.522616	1
Cdc42ep4|56699|locus1of1|2	0.318071	0.0079083	0.244524	-0.0131	0.91283	1
Qsox1|104009|locus1of1|2	0.397609	0.00792519	0.244524	-0.12054	0.420651	1
Celf2|14007|locus1of1|9	-0.63596	0.00793462	0.244524	0.370383	0.122091	1
Gm13889|620695|locus1of1|1	0.638655	0.00795169	0.244589	-0.387188	0.107598	1
Polr2e|66420|locus1of1|1	0.394177	0.00796973	0.244684	-0.164349	0.268622	1
Notch2|18129|locus1of1|1	-0.525725	0.00799421	0.244689	0.0772942	0.696759	1
Polr2d|69241|locus1of1|2	0.2909	0.00799979	0.244689	-0.0468887	0.66924	1
Nudt14|66174|locus1of1|2	0.349439	0.00801781	0.244715	-0.246441	0.0616323	1
Il18bp|16068|locus1of1|1	-0.608523	0.00803055	0.244715	0.320907	0.16183	1
Sox5|20678|locus1of1|3	-0.612517	0.00804954	0.244838	0.109997	0.633984	1
Zc2hc1c|72350|locus1of1|1	-0.616386	0.00815035	0.247444	-0.0340891	0.883707	1
Plag1|56711|locus1of1|1	-0.626149	0.00822369	0.249208	-0.237241	0.315479	1
Klhl4|237010|locus1of1|3	-0.636222	0.00824998	0.249543	0.0762561	0.751528	1
Nat8l|269642|locus1of1|1	-0.56362	0.00830507	0.250591	0.293977	0.168617	1
Rpl37rt|100502825|locus1of1|2	0.4153	0.00831526	0.250591	-0.176351	0.262431	1
Lemd2|224640|locus1of1|1	0.31508	0.00841162	0.252965	-0.0885003	0.45954	1
Fgf7|14178|locus1of1|1	-0.571901	0.00844771	0.252965	-0.39786	0.0649787	1
Prrg3|208748|locus1of1|2	-0.632658	0.00845428	0.252965	0.205581	0.392119	1
Sgcd|24052|locus1of1|1	-0.619394	0.00845586	0.252965	0.296042	0.208108	1
Gbp9|236573|locus1of1|1	-0.632386	0.00850759	0.253499	0.284865	0.235963	1
Sdpr|20324|locus1of1|1	-0.633505	0.00851508	0.253499	0.140592	0.559304	1
Ptch2|19207|locus1of1|2	-0.601665	0.0085202	0.253499	0.00975928	0.966015	1
Lrrn4cl|68852|locus1of1|1	-0.62915	0.0085618	0.254275	0.0271718	0.909602	1
Rbm38|56190|locus1of1|1	0.499028	0.00857951	0.254339	-0.0455237	0.810454	1
Trp53rka|381406|locus1of1|1	0.438303	0.00860615	0.254667	-0.0869662	0.601961	1
A2m|232345|locus1of1|1	0.404561	0.00862843	0.254751	0.169419	0.271782	1
Pcbd1|13180|locus1of1|1	0.420059	0.00866483	0.254751	-0.11913	0.456844	1
Armc5|233912|locus1of1|1	0.354635	0.00866804	0.254751	-0.0229106	0.864929	1
Exosc4|109075|locus1of1|1	0.368828	0.00867123	0.254751	-0.196775	0.161448	1
Strn|268980|locus1of1|1	-0.466441	0.00870083	0.255113	0.191684	0.280603	1
Pif1|208084|locus1of1|1	0.626088	0.00871475	0.255113	0.274538	0.249632	1
Mdh2|17448|locus1of1|1	0.220595	0.00876836	0.256224	-0.170315	0.0430061	1
Plin1|103968|locus1of1|2	-0.395523	0.00879452	0.25653	0.111488	0.460201	1
Fabp4|11770|locus1of1|1	-0.459292	0.00883666	0.256688	0.137425	0.433374	1
Pgf|18654|locus1of1|2	-0.627528	0.00884933	0.256688	0.112884	0.63799	1
Cd27|21940|locus1of1|3	-0.630079	0.00886858	0.256688	0.0177401	0.941228	1
Cyc1|66445|locus1of1|1	0.268154	0.00888106	0.256688	-0.324083	0.00156709	1
Sec11c|66286|locus1of1|1	0.332273	0.008886	0.256688	-0.139745	0.271074	1
Trp53inp1|60599|locus1of1|2	-0.547946	0.00889403	0.256688	0.123127	0.556627	1
Fras1|231470|locus1of1|1	-0.592302	0.00892148	0.257026	-0.00576083	0.979674	1
Gfod1|328232|locus1of1|1	-0.534109	0.00894919	0.257372	0.0975639	0.632439	1
Xkr5|319581|locus1of1|3	0.627111	0.00896577	0.257396	-0.0404632	0.866168	1
Gbp5|229898|locus1of1|1	-0.608729	0.00898543	0.257509	0.0676024	0.77169	1
Map10|74393|locus1of1|1	-0.439584	0.0090195	0.258033	-0.161194	0.334958	1
Hsd17b14|66065|locus1of1|1	0.594514	0.00910509	0.259647	0.317321	0.163716	1
Rnf141|67150|locus1of1|1	-0.423495	0.00910765	0.259647	0.0627236	0.699045	1
Gm20743|433374|locus1of1|1	-0.39885	0.00916818	0.260918	-0.196741	0.197941	1
Ptbp1|19205|locus1of1|3	0.35958	0.00919323	0.261177	-0.0595779	0.665971	1
Poc1a|70235|locus1of1|1	0.406449	0.00928904	0.262684	-0.184901	0.235315	1
C1qbp|12261|locus1of1|1	0.427765	0.00932376	0.262684	-0.141875	0.388378	1
1700047G03Rik|73339|locus1of1|1	-0.322502	0.00932701	0.262684	0.0504427	0.684015	1
Irf2bp1|272359|locus1of1|1	0.438078	0.00935486	0.262684	-0.106919	0.525772	1
Srms|20811|locus1of1|1	-0.57221	0.00937483	0.262684	-0.0840337	0.704556	1
Sec14l1|74136|locus1of1|4	-0.486903	0.00937667	0.262684	0.0520419	0.781231	1
Rapgef5|217944|locus1of1|1	-0.42874	0.00940497	0.262684	-0.0454883	0.782722	1
Pctp|18559|locus1of1|2	0.315171	0.00941073	0.262684	0.000417281	0.997249	1
Fam53b|77938|locus1of1|2	-0.340469	0.00941875	0.262684	-0.0863984	0.509881	1
Clec1a|243653|locus1of1|1	-0.607167	0.00942199	0.262684	0.085478	0.714496	1
Gdpd3|68616|locus1of1|1	0.607538	0.00942895	0.262684	-0.0301869	0.89705	1
Mrpl11|66419|locus1of1|1	0.346517	0.0094389	0.262684	-0.147158	0.271288	1
Mcee|73724|locus1of1|1	0.339745	0.00947447	0.263226	-0.263395	0.0444323	1
Eif5a|276770|locus1of1|9	0.275411	0.00949354	0.263309	-0.250527	0.0183132	1
Smim5|66528|locus1of1|1	0.438203	0.00951802	0.263541	-0.159236	0.346459	1
Snrpf|69878|locus1of1|1	0.391884	0.00959708	0.265281	-0.32894	0.0305416	1
Emc6|66048|locus1of1|2	0.367558	0.00963729	0.265865	-0.074989	0.597613	1
Sdhaf1|68332|locus1of1|1	0.28312	0.00965436	0.265865	-0.246782	0.0244759	1
Mrpl38|60441|locus1of1|1	0.329236	0.00966691	0.265865	-0.231466	0.0688023	1
4930447F24Rik|76873|locus1of1|2	0.61016	0.00974932	0.267681	0.265947	0.259766	1
Ap1s1|11769|locus1of1|1	0.26421	0.00977582	0.267959	-0.21994	0.0315355	1
Rrs1|59014|locus1of1|1	0.430481	0.0098039	0.268238	0.140205	0.400938	1
Mrps34|79044|locus1of1|1	0.32002	0.00981878	0.268238	-0.311315	0.0120971	1
Mxd3|17121|locus1of1|1	0.616927	0.00983739	0.268299	-0.0302431	0.899287	1
Gcnt2|14538|locus1of1|3	-0.517797	0.00990299	0.269638	0.0978889	0.62564	1
Cdon|57810|locus1of1|1	-0.491912	0.00992753	0.269857	-0.076174	0.689762	1
Apol9b|71898|locus1of1|2	-0.603913	0.009987	0.271024	0.0349568	0.881145	1
Cfd|11537|locus1of1|3	-0.39441	0.0100041	0.271039	0.106916	0.485041	1
Prdx4|53381|locus1of1|2	0.357928	0.0100336	0.271388	-0.252949	0.0694927	1
Slc39a11|69806|locus1of1|2	0.326778	0.0101118	0.272634	-0.233238	0.066242	1
Dnah10|56087|locus1of1|1	-0.61227	0.010113	0.272634	-0.0143975	0.951799	1
Creb3l4|78284|locus1of1|3	0.5168	0.0101313	0.272678	0.0836451	0.677182	1
Dlc1|50768|locus1of1|3	-0.61369	0.0101944	0.273926	0.240342	0.314304	1
Cnst|226744|locus1of1|1	-0.309424	0.0102423	0.274763	0.0983569	0.413797	1
Tns2|209039|locus1of1|1	-0.457874	0.0102793	0.274951	-0.0341799	0.848102	1
Inhbb|16324|locus1of1|1	-0.573477	0.0102829	0.274951	0.278765	0.211617	1
Spef1|70997|locus1of1|1	0.427141	0.0104045	0.277609	0.144107	0.386285	1
Pde2a|207728|locus1of1|5	0.541678	0.0104313	0.277609	-0.0511317	0.808953	1
Phb2|12034|locus1of1|1	0.307844	0.0104332	0.277609	-0.189629	0.114594	1
Fgfr4|14186|locus1of1|1	0.526371	0.0104693	0.277699	-0.115505	0.573698	1
Rbm14|56275|locus1of1|1	0.373509	0.0104743	0.277699	-0.0907637	0.533392	1
Wdr77|70465|locus1of1|1	0.309782	0.0104927	0.277699	-0.0391652	0.745587	1
Gbp4|17472|locus1of1|2	-0.613505	0.0105045	0.277699	0.414515	0.083781	1
Siglece|83382|locus1of1|1	-0.607991	0.0105509	0.278476	-0.0884489	0.710571	1
Phgdh|236539|locus1of1|1	-0.60711	0.0106665	0.281074	0.0914547	0.70047	1
Snrpd3|67332|locus1of1|1	0.352059	0.0107138	0.281768	-0.133576	0.333411	1
Polr2f|69833|locus1of1|1	0.341385	0.0107407	0.281768	-0.188079	0.160022	1
Rapgef1|107746|locus1of1|3	-0.226294	0.0107445	0.281768	-0.0353885	0.68919	1
Pwp2|110816|locus1of1|1	0.432821	0.0107733	0.281794	-0.0646395	0.702206	1
Foxa3|15377|locus1of1|1	0.465142	0.0108003	0.281794	-0.0497879	0.784895	1
Pabpc4l|241989|locus1of1|1	-0.52415	0.0108293	0.281794	0.388679	0.0597063	1
Stradb|227154|locus1of1|1	-0.270017	0.0108813	0.281794	-0.00776563	0.9416	1
Ecm2|407800|locus1of1|1	-0.577124	0.0108922	0.281794	-0.190805	0.400157	1
Col4a3|12828|locus1of1|1	-0.578745	0.0108946	0.281794	0.102564	0.652281	1
Pla2g2e|26970|locus1of1|1	-0.596793	0.010914	0.281794	0.0564464	0.809051	1
Chka|12660|locus1of1|3	0.455617	0.010917	0.281794	0.155702	0.38427	1
Rps20|67427|locus1of1|1	0.405161	0.010927	0.281794	-0.263732	0.0976143	1
Cdk1|12534|locus1of1|1	0.602773	0.0109349	0.281794	-0.0986211	0.67714	1
Ccr6|12458|locus1of1|7	-0.582697	0.0109349	0.281794	0.397533	0.0825821	1
Cldn1|12737|locus1of1|1	-0.608741	0.0109753	0.282289	0.0983244	0.681074	1
1700030J22Rik|69528|locus1of1|1	-0.583411	0.0109886	0.282289	0.0595973	0.794219	1
Psmb5|19173|locus1of1|1	0.237338	0.011052	0.283471	-0.254644	0.00644902	1
Btla|208154|locus1of1|2	-0.608568	0.0110822	0.2838	0.352991	0.140638	1
C4b|12268|locus1of1|1	-0.609441	0.0111503	0.284232	-0.0787132	0.743068	1
Tnks|21951|locus1of1|1	-0.422812	0.011152	0.284232	0.233755	0.160252	1
Slc35a1|24060|locus1of1|1	0.389454	0.0111637	0.284232	0.0108135	0.943824	1
Pkn3|263803|locus1of1|1	0.518433	0.0111966	0.284232	-0.0274992	0.89232	1
Cenpa|12615|locus1of1|6	0.565356	0.0111989	0.284232	0.104222	0.640074	1
Clu|12759|locus1of1|1	-0.598886	0.0112237	0.284232	0.171761	0.467104	1
H2-Ke6|14979|locus1of1|1	0.342589	0.0112483	0.284232	-0.165934	0.220326	1
Creg1|433375|locus1of1|1	-0.374992	0.0112536	0.284232	0.170853	0.248125	1
Pck2|74551|locus1of1|1	0.373533	0.0112622	0.284232	-0.0913444	0.534993	1
Ezh1|14055|locus1of1|1	-0.320503	0.0112727	0.284232	-0.0539573	0.669359	1
Fbl|14113|locus1of1|1	0.472187	0.0113087	0.284408	-0.200572	0.281755	1
Foxm1|14235|locus1of1|1	0.59962	0.0113144	0.284408	0.0135704	0.954264	1
Hmbox1|219150|locus1of1|1	-0.43438	0.0113354	0.284498	0.155206	0.364766	1
2310039H08Rik|67101|locus1of1|1	0.453949	0.0114047	0.28545	-0.468294	0.00917007	1
Slbp|20492|locus1of1|3	0.340458	0.0114097	0.28545	0.0284371	0.83273	1
Exosc3|66362|locus1of1|1	0.280994	0.0114257	0.28545	-0.0196357	0.859932	1
Akna|100182|locus1of1|2	-0.496758	0.0114631	0.285703	0.0165379	0.932832	1
Rpl38|67671|locus1of1|3	0.446548	0.0114929	0.285703	-0.251083	0.155335	1
Pik3cb|74769|locus1of1|1	-0.407995	0.0114994	0.285703	0.177308	0.272097	1
Aspa|11484|locus1of1|1	-0.434341	0.0115056	0.285703	0.439882	0.0106945	1
Cyp2e1|13106|locus1of1|1	-0.455922	0.0115883	0.287086	0.204346	0.257853	1
Mtmr9|210376|locus1of1|1	-0.277957	0.0115989	0.287086	0.0471166	0.667634	1
Ppie|56031|locus1of1|1	0.373721	0.011614	0.287086	-0.188619	0.203173	1
Tusc5|237858|locus1of1|1	-0.42113	0.0116435	0.287381	0.16806	0.314025	1
Dennd4a|102442|locus1of1|1	-0.452553	0.0117045	0.288453	-0.0036529	0.983764	1
Mcm10|70024|locus1of1|2	0.506689	0.0117784	0.288993	0.0112819	0.955108	1
G0s2|14373|locus1of1|1	-0.557935	0.0117934	0.288993	0.106078	0.63198	1
Osbpl3|71720|locus1of1|2	-0.353612	0.0117964	0.288993	0.195173	0.163543	1
Saysd1|67509|locus1of1|1	0.381758	0.0117971	0.288993	-0.179265	0.237248	1
Ccdc58|381045|locus1of1|3	0.416225	0.0118218	0.289151	0.10825	0.512828	1
Ptprc|19264|locus1of1|3	-0.426634	0.011847	0.289151	0.458098	0.00683155	1
Polr2i|69920|locus1of1|1	0.344534	0.0118645	0.289151	-0.183982	0.18025	1
Nhp2|52530|locus1of1|1	0.444215	0.0118843	0.289151	-0.23775	0.177983	1
Rbp4|19662|locus1of1|2	-0.589751	0.0118919	0.289151	0.098563	0.674185	1
Icam1|15894|locus1of1|1	-0.5736	0.0119116	0.289201	0.157112	0.491088	1
Aqp7|11832|locus1of1|1	-0.406666	0.0119523	0.289373	0.147823	0.360639	1
Dtx3l|209200|locus1of1|1	-0.497735	0.0119764	0.289373	0.14306	0.469995	1
Creb3l1|26427|locus1of1|1	0.474936	0.0119791	0.289373	-0.300627	0.111625	1
Lrp2|14725|locus1of1|1	-0.558591	0.0119894	0.289373	-0.0342993	0.877177	1
Sae1|56459|locus1of1|3	0.330981	0.0120126	0.289505	-0.167559	0.20351	1
Caml|12328|locus1of1|1	0.29966	0.0120619	0.290267	-0.100851	0.398645	1
Pgls|66171|locus1of1|2	0.431646	0.012093	0.290435	-0.337488	0.0499284	1
Oas3|246727|locus1of1|1	-0.521535	0.0121044	0.290435	0.492469	0.0173656	1
Ptov1|84113|locus1of1|1	0.435442	0.0121483	0.290588	-0.215027	0.215654	1
Lrg1|76905|locus1of1|1	-0.550783	0.0121639	0.290588	0.0303776	0.889953	1
Emsy|233545|locus1of1|1	-0.304741	0.0121786	0.290588	0.0421141	0.728826	1
Pirb|18733|locus1of1|1	-0.588362	0.0121818	0.290588	-0.0694602	0.767141	1
Ficd|231630|locus1of1|1	-0.305288	0.0122242	0.291175	-0.105572	0.380296	1
E130215H24Rik|109344|locus1of1|1	0.600435	0.0122491	0.291203	-0.288119	0.22977	1
Ugt1a6b|394435|locus1of1|1	-0.390361	0.012261	0.291203	0.0899952	0.564136	1
Bysl|53414|locus1of1|1	0.414986	0.012325	0.292298	-0.063264	0.702741	1
2310009A05Rik|66364|locus1of1|1	0.328681	0.0123881	0.292889	-0.306425	0.0202352	1
Irs3|16369|locus1of1|1	-0.488354	0.0124407	0.292889	0.0922377	0.636162	1
Adipoq|11450|locus1of1|1	-0.375151	0.0124466	0.292889	0.112593	0.453201	1
Cuta|67675|locus1of1|3	0.337708	0.0124572	0.292889	-0.220001	0.103786	1
Mad2l1|56150|locus1of1|1	0.554089	0.0124647	0.292889	0.0306377	0.890106	1
Zfp882|382019|locus1of1|1	-0.462495	0.0124708	0.292889	0.407822	0.0284124	1
Atf4|11911|locus1of1|2	0.353639	0.0124751	0.292889	0.0431844	0.760278	1
Spr|20751|locus1of1|1	0.285295	0.0125363	0.293526	-0.175159	0.125817	1
Cenph|26886|locus1of1|1	0.554907	0.0125382	0.293526	0.0152576	0.945254	1
Mrto4|69902|locus1of1|2	0.454733	0.0125643	0.29364	-0.279365	0.124764	1
Bola2|66162|locus1of1|1	0.430815	0.0125789	0.29364	-0.172726	0.317294	1
Sh3pxd2a|14218|locus1of1|2	-0.338245	0.0126101	0.293949	0.151183	0.266	1
Chil1|12654|locus1of1|1	-0.541096	0.0126526	0.29452	-0.0892488	0.6806	1
Haus4|219072|locus1of1|1	0.362921	0.0126716	0.294542	-0.177726	0.220906	1
Tacc3|21335|locus1of1|2	0.573527	0.0126972	0.294672	0.0128886	0.955316	1
Snrpa1|68981|locus1of1|1	0.352342	0.0127132	0.294672	-0.057647	0.683725	1
Nek7|59125|locus1of1|2	-0.269472	0.0127314	0.294677	0.262451	0.015267	1
Mrpl55|67212|locus1of1|5	0.266029	0.012794	0.294959	-0.164471	0.124323	1
Rem2|140743|locus1of1|1	0.595655	0.0127945	0.294959	-0.399379	0.0954314	1
H2afj|232440|locus1of1|1	0.363984	0.0127977	0.294959	-0.332551	0.0230267	1
Pde3b|18576|locus1of1|1	-0.590056	0.0129046	0.297006	0.335139	0.157921	1
Slc9a7|236727|locus1of1|1	-0.593728	0.0129667	0.298016	0.29162	0.222937	1
Phactr2|215789|locus1of1|4	-0.335672	0.0130314	0.299001	0.338839	0.0121304	1
Ube2s|77891|locus1of1|1	0.339156	0.0130898	0.299001	-0.111171	0.415152	1
Cys1|12879|locus1of1|3	-0.596078	0.0130918	0.299001	-0.0276658	0.908318	1
Cgnl1|68178|locus1of1|2	-0.484976	0.0131088	0.299001	-0.225555	0.24871	1
Zfp217|228913|locus1of1|2	-0.494609	0.013119	0.299001	-0.292933	0.14171	1
H6pd|100198|locus1of1|2	-0.522755	0.0131217	0.299001	0.0901873	0.668718	1
Nkrf|77286|locus1of1|1	0.483046	0.0131375	0.299001	0.290477	0.133416	1
Cdkn2aip|70925|locus1of1|1	-0.344488	0.0131807	0.299376	0.0329064	0.812454	1
Fosb|14282|locus1of1|1	0.578271	0.0131916	0.299376	-0.108909	0.640826	1
Plin4|57435|locus1of1|1	-0.434561	0.0132125	0.299376	0.178311	0.309246	1
Cd177|68891|locus1of1|1	0.581975	0.0132273	0.299376	-0.240869	0.305068	1
Klhdc8a|213417|locus1of1|1	0.586965	0.0132454	0.299376	-0.0200313	0.932631	1
Ubxn2b|68053|locus1of1|1	-0.4412	0.0133028	0.300005	0.138191	0.438648	1
Mrpl34|94065|locus1of1|1	0.296168	0.0133099	0.300005	-0.18605	0.120685	1
Stra13|20892|locus1of1|1	0.292715	0.0133811	0.301194	-0.316403	0.00765775	1
Rps19bp1|66538|locus1of1|1	0.320302	0.01343	0.301879	-0.0853287	0.511354	1
Timm50|66525|locus1of1|1	0.307835	0.0135511	0.303957	-0.210837	0.090747	1
Mcat|223722|locus1of1|1	0.320046	0.0135884	0.303957	-0.248498	0.0557194	1
Dusp14|56405|locus1of1|1	-0.481764	0.0135916	0.303957	-0.42072	0.0308555	1
Snrpb|20638|locus1of1|1	0.33616	0.0135967	0.303957	-0.195066	0.1521	1
Tcaim|382117|locus1of1|1	-0.353792	0.0136242	0.304156	0.114423	0.425848	1
Pygb|110078|locus1of1|1	0.29441	0.0137157	0.305671	-0.093349	0.434511	1
Engase|217364|locus1of1|1	0.429432	0.0137416	0.305671	-0.0523459	0.763629	1
Acot7|70025|locus1of1|3	0.365081	0.0137545	0.305671	-0.2768	0.0615511	1
Slc22a3|20519|locus1of1|1	-0.50016	0.0137668	0.305671	0.343665	0.0903545	1
Ptpra|19262|locus1of1|2	-0.298007	0.0138094	0.305792	0.0252124	0.834835	1
Amt|434437|locus1of1|1	0.580542	0.0138235	0.305792	-0.376099	0.110847	1
Mturn|68235|locus1of1|2	-0.58796	0.0138283	0.305792	0.108812	0.648718	1
H2afy|26914|locus1of1|4	0.264045	0.0138666	0.306226	-0.0457385	0.669771	1
Glrx5|73046|locus1of1|1	0.400155	0.013905	0.30666	-0.256001	0.115758	1
Dbf4|27214|locus1of1|2	0.472359	0.0140215	0.308812	0.173613	0.366596	1
Vmac|106639|locus1of1|2	0.314575	0.0140691	0.309445	-0.249264	0.0520095	1
Gm13293|100503147|locus1of1|1	-0.361566	0.0141678	0.311197	0.00877021	0.952448	1
Gale|74246|locus1of1|1	0.299523	0.0143147	0.313624	-0.35211	0.00397833	1
Naa10|56292|locus1of1|3	0.383834	0.0143166	0.313624	-0.319709	0.0413704	1
Qtrt1|60507|locus1of1|1	0.479114	0.0143511	0.313958	-0.208524	0.286021	1
Mest|17294|locus1of1|3	-0.529027	0.0144014	0.314223	0.297276	0.169035	1
Rab8b|235442|locus1of1|1	-0.456078	0.014424	0.314223	0.131984	0.479013	1
Gm17066|100502987|locus1of1|1	0.512263	0.0144249	0.314223	0.235759	0.260921	1
Snrpd1|20641|locus1of1|1	0.358398	0.0144462	0.314223	-0.160968	0.272273	1
Naalad2|72560|locus1of1|1	-0.579269	0.0144592	0.314223	0.0337957	0.886585	1
Rtkn|20166|locus1of1|3	0.411998	0.0144789	0.314235	-0.0846665	0.615065	1
Spock2|94214|locus1of1|1	-0.578225	0.014505	0.314383	0.091939	0.697519	1
Ganc|76051|locus1of1|1	-0.357571	0.0145358	0.314634	0.153614	0.293046	1
Rpl36al|66483|locus1of1|1	0.298087	0.0145566	0.314669	-0.180341	0.139664	1
Arl5a|75423|locus1of1|1	-0.339876	0.0146139	0.315492	0.287899	0.038613	1
Gm5627|434510|locus1of1|1	-0.32225	0.0146519	0.315565	0.0970178	0.462209	1
Adgrl4|170757|locus1of1|1	-0.562772	0.0146559	0.315565	0.0620447	0.787475	1
Ptprb|19263|locus1of1|1	-0.542947	0.0147069	0.315923	0.190443	0.391486	1
Krt5|110308|locus1of1|1	0.390547	0.0147112	0.315923	-0.0545586	0.734403	1
Nek10|674895|locus1of1|1	-0.431417	0.0147544	0.31595	0.241855	0.171383	1
Ung|22256|locus1of1|2	0.557804	0.0147673	0.31595	-0.177725	0.43696	1
Rps29|20090|locus1of1|1	0.443443	0.0147703	0.31595	-0.214025	0.239342	1
Tmem238|664968|locus1of1|1	0.362881	0.0147916	0.315991	-0.360386	0.0157739	1
Hsd17b10|15108|locus1of1|1	0.338221	0.0148376	0.316561	-0.221293	0.111037	1
Ceacam10|26366|locus1of1|1	0.49897	0.0149492	0.318527	-0.0906358	0.658303	1
Adamtsl4|229595|locus1of1|2	-0.448703	0.0150115	0.31907	-0.357097	0.0526459	1
Ndufs8|225887|locus1of1|3	0.238554	0.0150296	0.31907	-0.263064	0.00735932	1
Selp|20344|locus1of1|1	-0.56973	0.0150332	0.31907	-0.322239	0.170239	1
Lamc3|23928|locus1of1|1	-0.547993	0.01509	0.319676	-0.0229967	0.918796	1
Slc7a7|20540|locus1of1|3	0.27152	0.0151147	0.319676	-0.0288298	0.79614	1
Dpy19l4|381510|locus1of1|1	-0.461645	0.0151359	0.319676	0.188399	0.32098	1
AW549542|100993|locus1of1|1	0.459913	0.0151569	0.319676	0.156331	0.409252	1
Gar1|68147|locus1of1|1	0.476094	0.0151611	0.319676	-0.214583	0.273308	1
Myrf|225908|locus1of1|1	-0.561246	0.0151789	0.319676	-0.0679826	0.768625	1
Slc16a12|240638|locus1of1|1	-0.584218	0.0152166	0.320057	-0.0202034	0.933106	1
Hp|15439|locus1of1|2	-0.357091	0.01528	0.320979	0.0522621	0.722577	1
2810417H13Rik|68026|locus1of1|1	0.573967	0.0153004	0.320994	0.184803	0.434823	1
Sh2b2|23921|locus1of1|3	-0.494021	0.0154171	0.323029	0.0950781	0.640957	1
Htra3|78558|locus1of1|2	-0.580815	0.0154946	0.32407	0.213353	0.373961	1
Ercc2|13871|locus1of1|1	0.341497	0.0155109	0.32407	-0.085381	0.544113	1
Bcl2l11|12125|locus1of1|5	-0.451765	0.0155262	0.32407	0.220975	0.236217	1
Mrps17|66258|locus1of1|1	0.319015	0.0156059	0.325285	-0.165771	0.208666	1
Ppfibp1|67533|locus1of1|2	-0.403129	0.0156336	0.325285	0.0961092	0.564837	1
P2rx4|18438|locus1of1|3	0.308137	0.0156441	0.325285	-0.0896391	0.481807	1
Fchsd2|207278|locus1of1|2	-0.356232	0.0157201	0.326452	0.0829959	0.573422	1
H2-Q1|15006|locus1of1|1	-0.453284	0.0157663	0.326995	0.00690416	0.970627	1
Snora64|104366|locus1of1|1	0.448403	0.0158485	0.327515	0.0185272	0.920615	1
Ptpre|19267|locus1of1|5	-0.401225	0.0158506	0.327515	0.108432	0.513145	1
Lpin1|14245|locus1of1|3	-0.580996	0.0158514	0.327515	0.270666	0.261092	1
Rbm41|237073|locus1of1|4	-0.485617	0.0158894	0.327886	0.329087	0.101909	1
Ubxn1|225896|locus1of1|1	0.229126	0.0159597	0.328791	-0.164675	0.0834607	1
Xrcc6bp1|68876|locus1of1|2	0.404206	0.0159734	0.328791	0.0659203	0.69206	1
Gm5144|381002|locus1of1|1	-0.295159	0.0160519	0.329515	0.0497276	0.684236	1
Vtn|22370|locus1of1|1	-0.550671	0.0160652	0.329515	-0.343769	0.132252	1
A930005H10Rik|68161|locus1of1|3	0.400223	0.016069	0.329515	-0.0821806	0.625106	1
1110065P20Rik|68920|locus1of1|1	0.37423	0.0161038	0.329815	-0.35131	0.0245396	1
Cracr2b|213573|locus1of1|1	0.384004	0.0162022	0.331312	-0.455872	0.00433994	1
Kansl1l|68691|locus1of1|2	-0.334256	0.0162291	0.331312	0.313467	0.0241477	1
Map4k4|26921|locus1of1|4	-0.392341	0.0162421	0.331312	0.101347	0.534997	1
Acsf3|257633|locus1of1|1	0.301413	0.0162578	0.331312	-0.180906	0.148733	1
2010320M18Rik|72093|locus1of1|1	0.349327	0.0163398	0.332019	-0.100629	0.490457	1
Map3k13|71751|locus1of1|1	-0.435585	0.0164057	0.332019	0.0448314	0.804746	1
F8a|14070|locus1of1|1	0.418879	0.0164109	0.332019	-0.222674	0.202319	1
Prpf38a|230596|locus1of1|1	0.226993	0.0164224	0.332019	-0.0293509	0.756269	1
Bub1b|12236|locus1of1|1	0.53634	0.0164279	0.332019	0.0737719	0.741206	1
Agap1|347722|locus1of1|2	-0.26443	0.0164371	0.332019	-0.0159634	0.884589	1
Proca1|216974|locus1of1|1	-0.511454	0.0164455	0.332019	0.132293	0.534123	1
Cenpw|66311|locus1of1|1	0.529042	0.016459	0.332019	-0.296067	0.181512	1
Bcl6|12053|locus1of1|1	-0.485812	0.0165087	0.332019	0.0535737	0.791551	1
Cyb5a|109672|locus1of1|1	-0.280048	0.0165126	0.332019	-0.080549	0.490741	1
Ilf2|67781|locus1of1|1	0.309853	0.0165157	0.332019	-0.121395	0.347148	1
Slamf7|75345|locus1of1|1	-0.547453	0.0165378	0.332055	0.145772	0.523274	1
Sh3bgr|50795|locus1of1|1	0.398721	0.016588	0.332653	-0.0790286	0.635175	1
Aldh18a1|56454|locus1of1|2	0.466577	0.016712	0.33473	-0.231648	0.23434	1
Tmem154|320782|locus1of1|1	-0.568845	0.0167679	0.335422	-0.0682439	0.774128	1
Hoxc9|15427|locus1of1|1	-0.310098	0.016792	0.335422	0.025266	0.845202	1
Irf2bp2|270110|locus1of1|1	0.372239	0.016808	0.335422	-0.22427	0.149522	1
Atp13a1|170759|locus1of1|1	0.255457	0.0168597	0.336044	-0.118944	0.264742	1
Vsig2|57276|locus1of1|1	0.57522	0.0169215	0.336866	-0.00393847	0.986953	1
Cp|12870|locus1of1|3	-0.571614	0.016987	0.337406	0.122537	0.608844	1
Ddx11|320209|locus1of1|1	0.420601	0.016999	0.337406	-0.19633	0.261848	1
Mphosph6|68533|locus1of1|1	0.315798	0.0170105	0.337406	-0.0979608	0.459033	1
Cd96|84544|locus1of1|1	-0.561425	0.0170338	0.337458	0.442639	0.0594234	1
Nop16|28126|locus1of1|1	0.347228	0.0170832	0.337762	-0.122856	0.399388	1
Cdkn3|72391|locus1of1|1	0.549364	0.0170904	0.337762	0.0325896	0.887493	1
Fabp5|16592|locus1of1|3	-0.561129	0.0171157	0.337854	0.179037	0.446822	1
Hspbp1|66245|locus1of1|1	0.350392	0.0171449	0.338023	-0.330393	0.0246138	1
Acads|11409|locus1of1|1	0.439161	0.0171777	0.338262	-0.0780357	0.671988	1
Rab26os|75614|locus1of1|1	0.544141	0.0172248	0.338363	-0.0433735	0.849499	1
2410016O06Rik|71952|locus1of1|1	0.453218	0.0172328	0.338363	0.226033	0.234607	1
Mmp14|17387|locus1of1|1	0.435215	0.0172481	0.338363	-0.206865	0.257578	1
Kif17|16559|locus1of1|2	-0.519285	0.0172655	0.338363	0.23453	0.28202	1
Timm9|30056|locus1of1|4	0.38842	0.0174077	0.340177	-0.150814	0.355872	1
Got2|14719|locus1of1|1	0.238202	0.0174203	0.340177	-0.205274	0.0400964	1
Gpd1|14555|locus1of1|1	-0.568316	0.0174205	0.340177	0.206671	0.387218	1
Tysnd1|71767|locus1of1|5	0.325518	0.017448	0.340308	-0.121717	0.374249	1
Map3k3|26406|locus1of1|1	-0.293117	0.017504	0.340995	0.0716972	0.560048	1
Rasgrp1|19419|locus1of1|1	-0.557996	0.0175803	0.342074	0.138664	0.554828	1
Lncpint|232685|locus1of1|3	-0.344952	0.0176096	NA	-0.0538732	0.710439	1
Tph2|216343|locus1of1|1	-0.319473	0.0176191	0.34227	-0.023416	0.861505	1
Csf1|12977|locus1of1|3	-0.541342	0.0176419	0.34227	0.108315	0.63506	1
Creb5|231991|locus1of1|2	-0.545974	0.0176531	0.34227	0.207258	0.36841	1
Slc39a7|14977|locus1of1|2	0.322518	0.0176965	0.342706	-0.186773	0.169442	1
Sepp1|20363|locus1of1|3	-0.416618	0.0178247	0.344195	0.179407	0.307601	1
Muc4|140474|locus1of1|1	0.566075	0.0178719	0.344195	0.0520364	0.827652	1
Gstz1|14874|locus1of1|3	-0.563371	0.0178949	0.344195	0.132675	0.577123	1
Slc7a4|224022|locus1of1|1	0.407721	0.0178993	0.344195	0.00219231	0.989837	1
Nlrc5|434341|locus1of1|1	-0.561072	0.0179021	0.344195	0.165293	0.485238	1
Lig1|16881|locus1of1|3	0.413606	0.0179874	0.344195	-0.220571	0.206362	1
Ormdl3|66612|locus1of1|1	-0.401369	0.0180058	0.344195	0.126367	0.456652	1
Trp63|22061|locus1of1|8	-0.322412	0.0180583	NA	-0.0572472	0.674519	1
Pcolce2|76477|locus1of1|1	-0.567607	0.0180718	0.344195	0.0637097	0.790731	1
Ptms|69202|locus1of1|1	0.459194	0.0181034	0.344195	-0.218767	0.260194	1
Slc7a10|53896|locus1of1|1	-0.363976	0.0181108	0.344195	0.124472	0.41887	1
Nop10|66181|locus1of1|1	0.341707	0.0181183	0.344195	-0.189339	0.191109	1
Tll1|21892|locus1of1|1	-0.555777	0.0181458	0.344195	0.129252	0.582363	1
Nbl1|17965|locus1of1|1	-0.461732	0.0181567	0.344195	-0.0748774	0.701633	1
St3gal5|20454|locus1of1|2	-0.568042	0.0181611	0.344195	0.00759284	0.974811	1
Cdc26|66440|locus1of1|1	0.318508	0.018169	0.344195	-0.161	0.233344	1
Ccl11|20292|locus1of1|1	-0.568514	0.0181858	0.344195	-0.113921	0.636027	1
Art5|11875|locus1of1|3	0.568294	0.018207	0.344195	0.19825	0.41018	1
Sec14l4|103655|locus1of1|1	-0.566065	0.0182174	0.344195	-0.273575	0.253946	1
Lsm6|78651|locus1of1|2	0.261482	0.0182239	0.344195	-0.111018	0.317271	1
Arhgef12|69632|locus1of1|1	-0.418078	0.0182266	0.344195	0.241523	0.172592	1
Wdr74|107071|locus1of1|1	0.360135	0.0182297	0.344195	-0.189723	0.213571	1
Ercc8|71991|locus1of1|1	0.306779	0.0182362	0.344195	-0.0617414	0.634697	1
Smn1|20595|locus1of1|2	0.364393	0.0182782	0.344287	-0.138745	0.367448	1
Mtx1|17827|locus1of1|2	0.257329	0.0182831	0.344287	-0.320168	0.00328438	1
Erbb3|13867|locus1of1|1	-0.414326	0.0184168	0.346406	0.229488	0.191648	1
Slc13a4|243755|locus1of1|1	-0.366433	0.0184955	0.346895	0.151695	0.330543	1
Hydin|244653|locus1of1|1	-0.488126	0.0185337	0.346895	-0.122156	0.55568	1
Higd2a|67044|locus1of1|1	0.291544	0.0185504	0.346895	-0.157858	0.202433	1
Xylb|102448|locus1of1|2	0.482426	0.0185605	0.346895	-0.195143	0.339658	1
Wdr93|626359|locus1of1|1	-0.564503	0.0185711	0.346895	0.107894	0.652136	1
Cenpm|66570|locus1of1|3	0.513561	0.0185755	0.346895	-0.0871916	0.689251	1
Mir1956|100316706|locus1of1|1	-0.501857	0.0185912	0.346895	0.261596	0.217938	1
Spaca1|67652|locus1of1|2	-0.438577	0.0186526	0.347544	0.0241718	0.895999	1
Ccdc86|108673|locus1of1|1	0.47197	0.0186889	0.347544	-0.13699	0.494371	1
Itga5|16402|locus1of1|2	0.511033	0.0187043	0.347544	-0.0333437	0.87804	1
Gm5460|432838|locus1of1|1	-0.2998	0.0187194	0.347544	0.122161	0.337817	1
Ydjc|69101|locus1of1|1	0.370014	0.0187322	0.347544	-0.244302	0.120693	1
Phtf1|18685|locus1of1|4	-0.322968	0.0188433	0.348862	0.111123	0.418384	1
Arrdc3|105171|locus1of1|1	-0.53937	0.0188736	0.348862	-0.364559	0.112496	1
Mbnl2|105559|locus1of1|2	-0.349082	0.0188875	0.348862	0.143384	0.334755	1
Bola1|69168|locus1of1|1	0.359	0.0188885	0.348862	-0.44417	0.00386054	1
Gys2|232493|locus1of1|1	-0.337119	0.0190202	0.350898	0.0843899	0.557182	1
Dhdh|71755|locus1of1|1	-0.548991	0.0190789	0.351584	0.270515	0.247995	1
Smarca2|67155|locus1of1|2	-0.282842	0.0191752	0.351645	0.0906711	0.453198	1
Lnpep|240028|locus1of1|1	-0.435759	0.0191773	0.351645	0.319613	0.0857833	1
Hivep2|15273|locus1of1|1	-0.409689	0.0191906	0.351645	0.0751609	0.667249	1
Krtcap2|66059|locus1of1|2	0.259081	0.0191919	0.351645	-0.29522	0.00761	1
Bmp6|12161|locus1of1|1	-0.483357	0.0192228	0.351645	-0.103593	0.615864	1
Zfp970|628308|locus1of1|1	-0.475235	0.0192306	0.351645	0.307799	0.131184	1
Atpif1|11983|locus1of1|1	0.430754	0.0192412	0.351645	-0.057027	0.756657	1
Itga4|16401|locus1of1|1	-0.52882	0.0192897	0.351645	0.0968504	0.668422	1
Ctc1|68964|locus1of1|4	0.335607	0.0192937	0.351645	-0.0696595	0.625905	1
Tssc4|56844|locus1of1|3	0.282118	0.0193322	0.351645	-0.23498	0.0518875	1
Tarbp2|21357|locus1of1|2	0.307004	0.0193382	0.351645	-0.0232844	0.859102	1
Ccbe1|320924|locus1of1|1	-0.562574	0.0193588	0.351645	-0.0174146	0.942288	1
Jchain|16069|locus1of1|1	0.559098	0.0193615	0.351645	0.0831922	0.727866	1
Rbm28|68272|locus1of1|1	-0.404284	0.0194186	0.35229	-0.0281175	0.870888	1
Tmtc1|387314|locus1of1|1	-0.562761	0.0194597	0.352644	0.21241	0.377811	1
Thap7|69009|locus1of1|1	0.290139	0.0195508	0.35384	-0.137461	0.268588	1
Chst1|76969|locus1of1|1	-0.557835	0.0195865	0.35384	0.445401	0.0623306	1
Mtap7d3|320923|locus1of1|1	-0.465002	0.0195905	0.35384	-0.0557733	0.778218	1
Mfsd8|72175|locus1of1|1	-0.409561	0.0196369	0.354286	0.117727	0.501398	1
Fam110a|73847|locus1of1|4	0.433347	0.0196717	0.354401	-0.131012	0.480676	1
Cox5a|12858|locus1of1|1	0.279585	0.0197506	0.354401	-0.165084	0.168721	1
Magoh|17149|locus1of1|1	0.235525	0.0197588	0.354401	-0.0972137	0.337179	1
Col18a1|12822|locus1of1|2	-0.559622	0.0197965	0.354401	0.00941059	0.968743	1
Rpl36a|19982|locus1of1|1	0.40102	0.0197967	0.354401	-0.190904	0.267372	1
Bloc1s4|117197|locus1of1|1	0.362929	0.0198022	0.354401	-0.150651	0.335872	1
Dscc1|72107|locus1of1|1	0.516477	0.0198042	0.354401	-0.188794	0.391641	1
0610012G03Rik|106264|locus1of1|1	0.291595	0.0198253	0.354401	-0.27142	0.0303244	1
Haghl|68977|locus1of1|6	0.348514	0.0198381	0.354401	-0.199867	0.18067	1
Klhl24|75785|locus1of1|1	-0.440852	0.0198679	0.354545	0.198291	0.294768	1
Rangrf|57785|locus1of1|4	0.402161	0.0199437	0.35551	-0.297613	0.0846012	1
Eif3b|27979|locus1of1|1	0.282779	0.020009	0.356187	-0.102304	0.399829	1
Orm1|18405|locus1of1|1	-0.384775	0.0200252	0.356187	0.0917026	0.579351	1
Shroom1|71774|locus1of1|2	0.537233	0.0200949	0.357038	-0.0363118	0.875115	1
Gimap4|107526|locus1of1|5	-0.486961	0.0201754	0.357235	0.257138	0.220162	1
Slc25a51|230125|locus1of1|1	-0.255027	0.0201851	0.357235	0.0479689	0.661873	1
Cwf19l1|72502|locus1of1|1	0.283564	0.0202194	0.357235	-0.0424226	0.726761	1
Tufm|233870|locus1of1|2	0.296661	0.0202441	0.357235	-0.202348	0.113087	1
L3hypdh|67217|locus1of1|1	-0.558807	0.0202459	0.357235	-0.0675963	0.778879	1
Sod3|20657|locus1of1|1	-0.554999	0.0202503	0.357235	0.0938908	0.694473	1
Rpl18a|76808|locus1of1|1	0.377616	0.0202865	0.357235	-0.289611	0.0750786	1
Ppa2|74776|locus1of1|2	0.353476	0.0203457	0.357235	0.0300061	0.843872	1
Pcbp1|23983|locus1of1|1	0.283975	0.0203559	0.357235	-0.260209	0.0334778	1
6530402F18Rik|76220|locus1of1|1	-0.558489	0.0203567	0.357235	-0.0864851	0.719417	1
Tex38|75173|locus1of1|1	0.452842	0.0203791	0.357235	0.0242984	0.901095	1
Btnl4|632126|locus1of1|1	-0.394895	0.0203888	0.357235	0.267143	0.116562	1
Fam46a|212943|locus1of1|2	-0.4205	0.0204011	0.357235	-0.0371022	0.837845	1
Il15ra|16169|locus1of1|9	-0.329558	0.0204246	0.357235	0.176477	0.213144	1
Atp5o|28080|locus1of1|1	0.256679	0.0204334	0.357235	-0.152027	0.16971	1
Nhp2l1|20826|locus1of1|1	0.226836	0.0204922	0.357252	-0.0810386	0.409103	1
Jade1|269424|locus1of1|4	-0.418022	0.0204935	0.357252	0.256218	0.155361	1
Nnat|18111|locus1of1|5	-0.419146	0.0206337	0.357252	0.163281	0.36721	1
Isoc1|66307|locus1of1|1	-0.470771	0.0206431	0.357252	0.166127	0.41408	1
Hgh1|59053|locus1of1|1	0.401809	0.0207056	0.357252	-0.0352996	0.838862	1
Rnf8|58230|locus1of1|1	0.446075	0.0207139	0.357252	-0.0469439	0.807482	1
Ctu1|233189|locus1of1|1	0.29688	0.0207242	0.357252	-0.268677	0.03601	1
Lamb1|16777|locus1of1|1	-0.536391	0.0207282	0.357252	0.188183	0.417154	1
Arhgap28|268970|locus1of1|1	-0.55687	0.0207399	0.357252	-0.109167	0.650277	1
Gas1|14451|locus1of1|1	-0.556609	0.0207634	0.357252	-0.0899999	0.708501	1
P2rx5|94045|locus1of1|1	-0.528378	0.0207673	0.357252	0.0543546	0.811732	1
Stox1|216021|locus1of1|1	0.553246	0.0207697	0.357252	0.167337	0.485428	1
Iigp1|60440|locus1of1|2	-0.556734	0.0207989	0.357252	-0.00936009	0.968999	1
Rrp9|27966|locus1of1|1	0.364234	0.020865	0.357252	-0.208717	0.184896	1
Pcyox1l|240334|locus1of1|1	0.470106	0.0209222	0.357252	0.0933875	0.645233	1
Hip1|215114|locus1of1|1	-0.556194	0.0209248	0.357252	0.0907121	0.706441	1
Osmr|18414|locus1of1|2	-0.550114	0.0209266	0.357252	0.127122	0.593683	1
Syt12|171180|locus1of1|1	-0.554812	0.0209328	0.357252	0.182434	0.447644	1
Kifc5b|16580|locus1of1|1	0.529144	0.0209435	0.357252	0.116236	0.611081	1
Cd244|18106|locus1of1|1	-0.53961	0.0209463	0.357252	0.267191	0.252047	1
Pglyrp2|57757|locus1of1|6	0.555844	0.0209609	0.357252	0.329534	0.171189	1
Pabpn1|54196|locus1of1|1	0.343956	0.0209682	0.357252	-0.0551509	0.711127	1
Bcl9l|80288|locus1of1|1	-0.377623	0.0209753	0.357252	-0.106722	0.513341	1
Chchd2|14004|locus1of1|1	0.289609	0.0210192	0.357252	-0.239776	0.0561843	1
Agr2|23795|locus1of1|1	0.458767	0.0210272	0.357252	-0.231798	0.243653	1
Lgals8|56048|locus1of1|5	-0.288704	0.0210354	0.357252	0.137132	0.272734	1
Galnt11|231050|locus1of1|1	-0.313974	0.0210526	0.357252	0.0176458	0.896674	1
Fmc1|66117|locus1of1|1	0.260339	0.0210535	0.357252	-0.405616	0.000340453	0.818236
Ncln|103425|locus1of1|1	0.220745	0.0210675	0.357252	-0.134918	0.157542	1
Kmt2e|69188|locus1of1|1	-0.395034	0.0211136	0.357663	0.0287443	0.866705	1
Chrd|12667|locus1of1|2	-0.53789	0.0212103	0.358901	-0.0508629	0.827587	1
Pbk|52033|locus1of1|1	0.54453	0.0212555	0.358901	0.0525571	0.824065	1
Sfrp5|54612|locus1of1|1	-0.525426	0.021264	0.358901	0.0632967	0.781126	1
Swsap1|66962|locus1of1|1	0.355928	0.0212777	0.358901	-0.0792868	0.606992	1
Nrbp2|223649|locus1of1|1	0.364814	0.0212963	0.358901	0.0255275	0.871941	1
Shisa7|232813|locus1of1|2	0.553202	0.0213548	0.359164	-0.0185048	0.938605	1
Mboat7|77582|locus1of1|1	0.218193	0.0213588	0.359164	-0.054016	0.569677	1
Gabrr2|14409|locus1of1|1	-0.52813	0.0213778	0.359164	0.00161234	0.994351	1
Rbm8a|60365|locus1of1|2	0.241202	0.021455	0.359826	-0.107578	0.305279	1
Chaf1b|110749|locus1of1|1	0.483469	0.0214611	0.359826	-0.156142	0.456254	1
Apln|30878|locus1of1|1	-0.550569	0.021548	0.360621	0.323929	0.175513	1
Smim1|68859|locus1of1|2	-0.551415	0.0215837	0.360621	-0.0345984	0.88539	1
Uty|22290|locus1of1|3	-0.397398	0.0216378	0.360621	0.266045	0.124277	1
Cry2|12953|locus1of1|1	-0.407319	0.0216378	0.360621	-0.113347	0.52269	1
Tspan13|66109|locus1of1|1	0.4354	0.0216485	0.360621	0.000501355	0.99789	1
Ppan|235036|locus1of1|1	0.495927	0.021674	0.360621	-0.0303044	0.888309	1
Lipt2|67164|locus1of1|1	0.498768	0.0216775	0.360621	-0.243324	0.262735	1
Rpl12|269261|locus1of1|1	0.375913	0.0216937	0.360621	-0.237622	0.146739	1
Ssna1|68475|locus1of1|1	0.301112	0.0217365	0.360621	-0.292739	0.0259552	1
Sh3glb1|54673|locus1of1|3	-0.246173	0.0217552	0.360621	0.155355	0.14756	1
Cpeb1|12877|locus1of1|3	-0.552633	0.0217587	0.360621	0.201508	0.402779	1
Hcar1|243270|locus1of1|1	-0.53787	0.0217904	0.360621	0.302697	0.196526	1
Ctcflos|74161|locus1of1|1	-0.368137	0.0218268	0.360621	0.0152511	0.924208	1
Serpine1|18787|locus1of1|1	-0.527194	0.02185	0.360621	0.260463	0.256981	1
Timm13|30055|locus1of1|1	0.348966	0.0218563	0.360621	-0.259879	0.0879958	1
Ly6c1|17067|locus1of1|5	-0.542521	0.0218612	0.360621	0.165699	0.483704	1
Mrpl37|56280|locus1of1|1	0.244984	0.021942	0.361508	-0.202354	0.058537	1
Arid5b|71371|locus1of1|1	-0.464874	0.0219744	0.361508	0.0180487	0.929077	1
Gm29669|102634473|locus1of1|1	-0.313051	0.0219837	0.361508	0.0277142	0.838568	1
Commd9|76501|locus1of1|1	0.245305	0.0220033	0.361508	-0.214909	0.0446286	1
Hdac8|70315|locus1of1|2	0.290518	0.0220352	0.361669	0.0390038	0.758583	1
Ctbp1|13016|locus1of1|5	0.175357	0.0220701	0.361879	-0.0944298	0.217423	1
Fer|14158|locus1of1|3	-0.339243	0.0220993	0.361995	0.0442848	0.765299	1
Herc6|67138|locus1of1|1	-0.50265	0.0221498	0.362129	0.385585	0.0790829	1
Mid1ip1|68041|locus1of1|2	0.372334	0.02217	0.362129	0.0375638	0.817359	1
Npr1|18160|locus1of1|1	-0.550153	0.0222062	0.362129	0.0320629	0.893967	1
Ncapd2|68298|locus1of1|1	0.4329	0.0222222	0.362129	-0.0393167	0.835293	1
Spns2|216892|locus1of1|2	-0.529596	0.0222237	0.362129	-0.117887	0.610805	1
Smim14|68552|locus1of1|1	0.280298	0.0222531	0.362129	-0.125737	0.305151	1
Farsa|66590|locus1of1|1	0.371389	0.0222624	0.362129	-0.163806	0.31241	1
Paqr3|231474|locus1of1|1	-0.550203	0.0223132	0.362594	0.191735	0.425954	1
Crebrf|77128|locus1of1|1	-0.459588	0.0223664	0.363099	0.401617	0.0459025	1
Ifit3b|667370|locus1of1|1	-0.520242	0.0223993	0.363272	0.16148	0.47827	1
Atl3|109168|locus1of1|2	-0.346263	0.0224428	0.363618	0.189332	0.211876	1
Vars|22321|locus1of1|1	0.357004	0.022488	0.36399	-0.218633	0.161744	1
Smoc1|64075|locus1of1|2	-0.491052	0.0225149	0.364064	0.313931	0.144588	1
Tmem106a|217203|locus1of1|1	-0.303931	0.0225954	0.364613	0.0120946	0.927576	1
Melk|17279|locus1of1|1	0.537707	0.0226007	0.364613	0.0217996	0.926321	1
Rnf144a|108089|locus1of1|2	-0.547517	0.0226156	0.364613	0.207259	0.388092	1
Tmem261|66928|locus1of1|1	0.274789	0.022716	0.364804	-0.118751	0.325591	1
Thbd|21824|locus1of1|1	-0.546403	0.0227486	0.364804	0.0758923	0.751744	1
Nol12|97961|locus1of1|1	0.353938	0.0227792	0.364804	-0.164836	0.289213	1
Cdca5|67849|locus1of1|1	0.52933	0.0227814	0.364804	0.00330937	0.988626	1
Timm44|21856|locus1of1|1	0.256332	0.022802	0.364804	-0.0294466	0.793601	1
Dock9|105445|locus1of1|4	-0.249807	0.0228305	0.364804	0.0690736	0.528378	1
Sap30|60406|locus1of1|1	0.338736	0.0228506	0.364804	0.284709	0.0576363	1
Ltbp3|16998|locus1of1|1	-0.547314	0.0228551	0.364804	0.108462	0.651972	1
Mb21d1|214763|locus1of1|2	0.488258	0.0229247	0.364804	-0.0800997	0.708661	1
Psmb1|19170|locus1of1|1	0.275215	0.0229274	0.364804	-0.204666	0.0907868	1
Vsir|74048|locus1of1|2	-0.507492	0.0229341	0.364804	0.0313066	0.888436	1
Wipf3|330319|locus1of1|2	-0.536117	0.022935	0.364804	0.375188	0.111428	1
Ctso|229445|locus1of1|1	-0.378194	0.0229426	0.364804	0.227694	0.171062	1
C1qtnf1|56745|locus1of1|3	-0.545189	0.0229434	0.364804	0.0709019	0.767411	1
C130074G19Rik|226777|locus1of1|1	-0.356745	0.0229619	0.364804	0.12765	0.41571	1
Parp6|67287|locus1of1|4	-0.271746	0.0231115	0.366501	-0.0363912	0.760581	1
E330033B04Rik|319722|locus1of1|1	0.545243	0.0231135	0.366501	0.130458	0.587468	1
Zfhx4|80892|locus1of1|1	-0.527032	0.0231392	0.366554	0.342659	0.139736	1
1700008J07Rik|629159|locus1of1|1	0.353926	0.0232558	0.367641	0.181219	0.25105	1
Cyb5d1|327951|locus1of1|1	-0.418348	0.0232634	0.367641	0.0699229	0.705524	1
Gm16062|100504104|locus1of1|1	0.539895	0.0232752	0.367641	0.164959	0.487389	1
Thada|240174|locus1of1|1	-0.387242	0.0233173	0.36795	-0.0588326	0.729818	1
Amer1|72345|locus1of1|1	-0.308603	0.0233972	0.368855	0.309062	0.0226216	1
Cd5l|11801|locus1of1|1	-0.502772	0.0234514	0.36899	-0.631517	0.0044658	1
Il6st|16195|locus1of1|1	-0.502695	0.0234877	0.36899	0.162578	0.4638	1
Zfp874a|238692|locus1of1|1	-0.335239	0.0235058	0.36899	-0.0176608	0.90513	1
Insrr|23920|locus1of1|1	0.468315	0.0235172	0.36899	0.194707	0.346462	1
Efna4|13639|locus1of1|1	0.531723	0.0235243	0.36899	-0.0823892	0.725493	1
Mrps15|66407|locus1of1|1	0.243568	0.023541	0.36899	-0.107449	0.31917	1
Ccdc22|54638|locus1of1|1	0.298616	0.0236149	0.369191	-0.255724	0.0523879	1
Psmg1|56088|locus1of1|1	0.345931	0.0236221	0.369191	-0.157572	0.302975	1
Mogs|57377|locus1of1|1	0.38763	0.023639	0.369191	-0.100722	0.556271	1
Hspa12a|73442|locus1of1|2	-0.544673	0.0236692	0.369191	0.187	0.437301	1
Ugt3a2|223337|locus1of1|1	-0.259494	0.0236716	NA	0.070203	0.538668	1
Ruvbl2|20174|locus1of1|1	0.322726	0.0237002	0.369191	-0.160282	0.260997	1
Agbl2|271813|locus1of1|1	0.543231	0.0237207	0.369191	-0.102205	0.670539	1
Flrt1|396184|locus1of1|1	-0.543938	0.0237283	0.369191	-0.214057	0.373507	1
Zfp93|22755|locus1of1|1	-0.369576	0.0237523	0.369191	-0.135301	0.407827	1
Zfp113|56314|locus1of1|1	-0.372306	0.0237569	0.369191	0.151622	0.355475	1
Ptpn22|19260|locus1of1|2	-0.481902	0.0238821	0.370784	0.380084	0.0744074	1
Rad51|19361|locus1of1|1	0.532675	0.0239399	0.370855	-0.123714	0.599828	1
Tef|21685|locus1of1|2	-0.316943	0.0239853	0.370855	0.0891182	0.52548	1
Ndufa7|66416|locus1of1|4	0.282431	0.0240011	0.370855	-0.309825	0.0133125	1
Snx29|74478|locus1of1|2	-0.422518	0.0240442	0.370855	0.0584034	0.75355	1
0610010K14Rik|104457|locus1of1|6	0.328522	0.0240593	0.370855	-0.260965	0.0731601	1
Fdx1|14148|locus1of1|2	0.243856	0.0240616	0.370855	-0.0917783	0.395695	1
Nup85|445007|locus1of1|1	0.291493	0.0241117	0.370855	-0.0728889	0.570958	1
Rcan2|53901|locus1of1|4	-0.541549	0.0241178	0.370855	0.091611	0.702835	1
Pigu|228812|locus1of1|1	0.269504	0.0241324	0.370855	-0.0678115	0.569871	1
Gipc1|67903|locus1of1|1	0.313782	0.0241768	0.370855	-0.325936	0.0192241	1
Tpx2|72119|locus1of1|5	0.535341	0.0241799	0.370855	0.137417	0.562779	1
Igf2bp1|140486|locus1of1|1	-0.538472	0.0242063	0.370855	-0.0171345	0.94257	1
Noa1|56412|locus1of1|1	0.375823	0.0242196	0.370855	-0.057773	0.729001	1
Mical3|194401|locus1of1|3	-0.28374	0.0242233	0.370855	0.0444274	0.724139	1
Ndufs3|68349|locus1of1|1	0.247775	0.0242266	0.370855	-0.288417	0.00874705	1
Cdk4|12567|locus1of1|1	0.326285	0.0243481	0.371615	-0.259253	0.0735862	1
Cd63|12512|locus1of1|3	0.2344	0.0243599	0.371615	-0.195686	0.0601645	1
Esyt1|23943|locus1of1|1	-0.375569	0.0243692	0.371615	-0.123004	0.460896	1
Nip7|66164|locus1of1|3	0.361522	0.0243727	0.371615	-0.00375106	0.981382	1
Mkrn3|22652|locus1of1|1	0.510333	0.0243898	0.371615	-0.10603	0.641983	1
Ndufa12|66414|locus1of1|1	0.247513	0.0244377	0.371924	-0.303399	0.00586322	1
Tbcel|272589|locus1of1|1	-0.352921	0.0244555	0.371924	0.217828	0.164128	1
2310001H17Rik|76432|locus1of1|3	0.413861	0.0244873	0.372062	0.114718	0.532401	1
Phf7|71838|locus1of1|1	0.357838	0.024526	0.372303	0.308588	0.0524142	1
Tmem221|434325|locus1of1|1	-0.526656	0.0245758	0.372591	-0.223132	0.34023	1
Clec5a|23845|locus1of1|2	-0.541072	0.0245904	0.372591	-0.165709	0.491198	1
Nudt8|66387|locus1of1|1	0.345557	0.0246172	0.372651	-0.338446	0.0286727	1
Thsd1|56229|locus1of1|3	-0.520082	0.024659	0.372708	0.104025	0.652078	1
Npm3|18150|locus1of1|1	0.329687	0.0246797	0.372708	-0.233859	0.111379	1
Malsu1|75593|locus1of1|1	0.315808	0.0247119	0.372708	-0.0814727	0.562559	1
Mpp5|56217|locus1of1|1	-0.396782	0.0247121	0.372708	0.222807	0.207168	1
4930578C19Rik|75905|locus1of1|2	-0.525704	0.0247644	0.373153	-0.0286401	0.903198	1
Nudt16l1|66911|locus1of1|2	0.333113	0.0248337	0.373854	-0.106174	0.475163	1
Fam110c|104943|locus1of1|1	-0.338513	0.0248843	0.374271	0.0683374	0.649877	1
Rnps1|19826|locus1of1|3	0.257075	0.024969	0.374882	-0.0719807	0.529497	1
Art3|109979|locus1of1|3	-0.522653	0.0249707	0.374882	0.260338	0.264078	1
Mccc1os|654424|locus1of1|1	-0.417374	0.0249981	0.374949	0.0993224	0.593717	1
Klf9|16601|locus1of1|1	-0.412419	0.0250695	0.375675	0.108467	0.555611	1
Jak2|16452|locus1of1|2	-0.396127	0.0251131	0.375984	0.210631	0.233645	1
Zfp712|78251|locus1of1|1	-0.469324	0.0251899	0.376472	0.356229	0.0878583	1
Rbm44|329207|locus1of1|1	0.250382	0.0251931	NA	0.000360281	0.997413	1
Slc4a1|20533|locus1of1|1	-0.371765	0.025201	0.376472	-0.0347708	0.834675	1
Trp53|22059|locus1of1|2	0.343147	0.0252147	0.376472	-0.173865	0.255948	1
Fam188b|330323|locus1of1|2	-0.536451	0.0252386	0.376485	0.113905	0.634663	1
Aldh1a3|56847|locus1of1|1	-0.530199	0.0252882	0.376646	0.108298	0.647681	1
Dffb|13368|locus1of1|1	0.408399	0.0252954	0.376646	0.137155	0.451972	1
Rpl21|19933|locus1of1|1	0.315838	0.0253201	0.376671	-0.172275	0.222535	1
Sprr1a|20753|locus1of1|1	0.534178	0.0253469	0.376727	0.0584142	0.806836	1
Pphln1|223828|locus1of1|5	-0.302807	0.0253859	0.376965	-0.00832541	0.950827	1
C1rl|232371|locus1of1|1	-0.469764	0.0254348	0.377349	-0.0733494	0.726795	1
Ier2|15936|locus1of1|1	0.36384	0.0255428	0.377888	-0.252049	0.121521	1
Ube2d1|216080|locus1of1|1	0.293417	0.0255641	0.377888	0.0242675	0.85336	1
Aven|74268|locus1of1|2	0.270306	0.0255825	0.377888	-0.0588222	0.627276	1
Sdccag8|76816|locus1of1|1	-0.298028	0.0255971	0.377888	0.0945603	0.479958	1
Slc22a1|20517|locus1of1|1	0.498059	0.0256054	0.377888	0.029057	0.896365	1
Hook3|320191|locus1of1|1	-0.415258	0.0256684	0.377888	0.0688219	0.711747	1
Ppm1g|14208|locus1of1|1	0.247763	0.0256696	0.377888	-0.0284058	0.797945	1
Pard6a|56513|locus1of1|5	0.318476	0.0256708	0.377888	-0.172212	0.231694	1
Lrrc18|67580|locus1of1|2	-0.482865	0.0257007	0.377888	-0.0364596	0.865788	1
Pex6|224824|locus1of1|1	0.27992	0.0257021	0.377888	-0.134715	0.283064	1
Rnf220|66743|locus1of1|4	0.199957	0.0258056	0.378754	-0.111787	0.212079	1
Cep104|230967|locus1of1|1	-0.26832	0.0258128	0.378754	-0.0170237	0.886995	1
Ggnbp2os|102635561|locus1of1|2	0.507568	0.025854	0.378754	0.00326733	0.988541	1
Srsf7|225027|locus1of1|5	0.367409	0.0258886	0.378754	0.0514827	0.754848	1
Aen|68048|locus1of1|2	0.396646	0.0258996	0.378754	-0.00339915	0.984759	1
Il18r1|16182|locus1of1|3	-0.535144	0.0259409	0.378754	0.187161	0.435915	1
Mmrn1|70945|locus1of1|2	-0.507497	0.0259836	0.378754	-0.101746	0.655219	1
Zfp423|94187|locus1of1|2	-0.509127	0.0260282	0.378754	0.0703045	0.758527	1
Rpl13|270106|locus1of1|1	0.368016	0.0260532	0.378754	-0.288692	0.0808709	1
Cpne5|240058|locus1of1|1	0.530002	0.0260572	0.378754	-0.160728	0.499628	1
Fadd|14082|locus1of1|1	0.268301	0.0260591	0.378754	-0.0850639	0.479466	1
Traf3|22031|locus1of1|2	-0.296934	0.0260656	0.378754	0.14196	0.286972	1
Nrarp|67122|locus1of1|1	0.458576	0.026089	0.378754	-0.0238036	0.907967	1
Lsm7|66094|locus1of1|1	0.41431	0.0261024	0.378754	-0.277949	0.137503	1
Rps28|54127|locus1of1|1	0.463437	0.0261092	0.378754	-0.244428	0.240661	1
C6|12274|locus1of1|1	-0.395957	0.0261313	0.378754	0.193971	0.274716	1
Il22ra2|237310|locus1of1|1	-0.535495	0.0261729	0.37902	0.336825	0.161914	1
Gm1966|434223|locus1of1|5	-0.535401	0.0261973	0.379039	0.275956	0.251823	1
Asb13|142688|locus1of1|2	-0.256958	0.0263022	0.38022	0.0757784	0.51203	1
Tlr7|170743|locus1of1|5	-0.526418	0.0263543	0.380637	-0.0977444	0.679953	1
Fpgs|14287|locus1of1|1	0.459686	0.0263813	0.380677	-0.24977	0.227252	1
Znhit2|29805|locus1of1|1	0.369661	0.0264036	0.380677	-0.115312	0.488985	1
Ccna2|12428|locus1of1|1	0.528113	0.026485	0.381514	0.117594	0.621218	1
Dhfr|13361|locus1of1|1	0.357262	0.0265506	0.382123	0.142275	0.3767	1
AI463170|100504549|locus1of1|1	0.533858	0.0266267	0.382343	-0.202986	0.399325	1
Adamts10|224697|locus1of1|15	-0.500787	0.0266314	0.382343	-0.161606	0.47446	1
Rhbdl1|214951|locus1of1|1	-0.533473	0.026636	0.382343	0.224025	0.351844	1
Gdf6|242316|locus1of1|1	-0.435606	0.0266953	0.382696	-0.0527877	0.788149	1
Fkbp4|14228|locus1of1|1	0.350717	0.0267309	0.382696	-0.202112	0.201708	1
Agr3|403205|locus1of1|1	0.522463	0.0267815	0.382696	0.381664	0.106628	1
Kifc1|100502766|locus1of1|1	0.533353	0.0267943	0.382696	0.105068	0.662659	1
Fah|14085|locus1of1|1	-0.529368	0.0268006	0.382696	0.179158	0.453497	1
Mcpt1|17224|locus1of1|1	0.528382	0.0268009	0.382696	-0.0463007	0.846149	1
Prim1|19075|locus1of1|1	0.465106	0.0270888	0.386193	-0.141754	0.49997	1
Pcolce|18542|locus1of1|1	-0.531229	0.027093	0.386193	-0.0907789	0.705674	1
Fzd9|14371|locus1of1|1	0.49152	0.0271331	0.386428	-0.446544	0.0447906	1
Atp5h|71679|locus1of1|1	0.270824	0.0272672	0.387048	-0.229332	0.0615762	1
Vgll1|170828|locus1of1|2	0.422444	0.0272729	0.387048	-0.095615	0.615406	1
Fance|72775|locus1of1|4	0.331081	0.0272741	0.387048	-0.181888	0.225158	1
5031439G07Rik|223739|locus1of1|1	-0.262824	0.0273102	0.387048	-0.0368106	0.756818	1
Tmem51|214359|locus1of1|1	0.337511	0.0273169	0.387048	-0.0459693	0.76352	1
Il11|16156|locus1of1|2	0.511193	0.027327	0.387048	0.419107	0.0683963	1
Snrpd2|107686|locus1of1|1	0.354975	0.0273567	0.387048	-0.259021	0.107606	1
Crat|12908|locus1of1|1	-0.243547	0.0273659	0.387048	-0.0219472	0.84232	1
Ankrd63|383787|locus1of1|1	0.490952	0.027401	0.387083	0.148176	0.503925	1
Cct3|12462|locus1of1|1	0.26621	0.0274279	0.387083	-0.137933	0.252856	1
Hoxa3|15400|locus1of1|1	0.390481	0.0274393	0.387083	-0.177406	0.315857	1
C1qtnf9|239126|locus1of1|1	-0.528483	0.0274969	0.387561	0.295266	0.218015	1
A530016L24Rik|319942|locus1of1|1	-0.344869	0.0275576	0.387956	0.0911029	0.5605	1
Xlr4a|434794|locus1of1|1	-0.410972	0.0275946	0.387956	0.504303	0.00709369	1
Wdr62|233064|locus1of1|1	0.418644	0.0276008	0.387956	0.254719	0.178278	1
Ubd|24108|locus1of1|1	-0.530429	0.027624	0.387956	0.339573	0.158521	1
Rplp2|67186|locus1of1|1	0.422868	0.0276434	0.387956	-0.306201	0.110791	1
Tec|21682|locus1of1|4	-0.31135	0.0277223	0.388481	0.228214	0.105824	1
Pycr1|209027|locus1of1|1	0.524582	0.0277431	0.388481	-0.149141	0.531383	1
Vim|22352|locus1of1|1	-0.529426	0.0277811	0.388481	0.026328	0.912868	1
Opn3|13603|locus1of1|1	-0.487074	0.027788	0.388481	0.0428153	0.846854	1
Zfp36l1|12192|locus1of1|1	-0.378021	0.0278037	0.388481	-0.0842121	0.624	1
Abhd11|68758|locus1of1|3	0.278196	0.0278233	0.388481	-0.214771	0.0893559	1
Rpa2|19891|locus1of1|1	0.373984	0.0279051	0.389292	-0.186896	0.270678	1
Cd34|12490|locus1of1|2	-0.512329	0.0280616	0.390629	-0.0822617	0.724346	1
Acbd6|72482|locus1of1|3	0.370145	0.0280725	0.390629	-0.216924	0.198262	1
Sorbs3|20410|locus1of1|4	-0.520806	0.0280726	0.390629	-0.0469543	0.843063	1
Fgd6|13998|locus1of1|1	-0.338393	0.0281912	0.391946	0.176154	0.252904	1
Ets1|23871|locus1of1|2	-0.449204	0.0282663	0.392657	0.271619	0.18475	1
Stc2|20856|locus1of1|1	0.520576	0.0283378	0.39305	-0.107338	0.651242	1
Hspa1b|15511|locus1of1|1	0.479947	0.0283687	0.39305	0.074419	0.734073	1
Adamts9|101401|locus1of1|1	-0.526295	0.0283741	0.39305	0.371322	0.12204	1
Capn6|12338|locus1of1|1	-0.526726	0.0283907	0.39305	-0.159066	0.507956	1
Wdr18|216156|locus1of1|1	0.264212	0.0284165	0.393075	-0.183182	0.129303	1
Ska3|219114|locus1of1|1	0.518697	0.0284477	0.393173	0.0729063	0.757822	1
Lrrc34|71827|locus1of1|1	-0.28881	0.0284581	NA	0.0125438	0.924109	1
Zfp821|75871|locus1of1|4	0.333869	0.028526	0.393924	-0.0260745	0.863749	1
Best1|24115|locus1of1|1	-0.525889	0.0285926	0.39451	0.112727	0.639064	1
Fam83a|239463|locus1of1|1	-0.349999	0.0286381	0.394705	0.0967099	0.545422	1
Tceb2|67673|locus1of1|1	0.315246	0.0286549	0.394705	-0.266168	0.0647488	1
Gbp3|55932|locus1of1|3	-0.501718	0.0287518	0.395434	0.122597	0.59303	1
Cops6|26893|locus1of1|1	0.189975	0.0287802	0.395434	-0.221599	0.0108176	1
4931408D14Rik|77059|locus1of1|2	-0.348937	0.0287804	0.395434	0.174831	0.273159	1
Zfp787|67109|locus1of1|1	0.324759	0.0288144	0.39557	-0.157134	0.290045	1
Nfam1|74039|locus1of1|5	-0.526033	0.0288395	0.395582	-0.0714818	0.76645	1
Kcnn4|16534|locus1of1|2	0.503927	0.0288815	0.395827	-0.108914	0.6366	1
Thap4|67026|locus1of1|2	0.291089	0.0289548	0.396178	-0.201015	0.131765	1
Pqbp1|54633|locus1of1|3	0.300998	0.0289556	0.396178	-0.132952	0.334622	1
Txndc5|105245|locus1of1|3	0.397904	0.0290177	0.396393	-0.0679956	0.709074	1
Mrpl45|67036|locus1of1|1	0.239657	0.0290573	0.396393	-0.0799342	0.466292	1
Lmbrd2|320506|locus1of1|1	-0.436452	0.0290646	0.396393	0.279679	0.161832	1
Nrm|106582|locus1of1|1	0.390241	0.0290681	0.396393	-0.146492	0.411558	1
Adgrg1|14766|locus1of1|2	0.285178	0.0292639	0.39854	-0.155426	0.234722	1
Mmd|67468|locus1of1|1	-0.44862	0.0292744	0.39854	0.206086	0.31665	1
Rpp21|67676|locus1of1|1	0.246699	0.0293264	0.398917	-0.27624	0.0150521	1
Wdr83os|414077|locus1of1|1	0.329445	0.0294153	0.399794	-0.117006	0.439308	1
Mob3a|208228|locus1of1|1	0.30029	0.029475	0.399989	0.0550495	0.689698	1
Cfb|14962|locus1of1|2	-0.478198	0.0295486	0.399989	0.0106089	0.961495	1
Ifit2|15958|locus1of1|1	-0.517798	0.0295575	0.399989	-0.197477	0.406438	1
Dus3l|224907|locus1of1|1	0.262231	0.0295677	0.399989	-0.245233	0.0412305	1
Wfdc21|66107|locus1of1|1	-0.353393	0.0295724	0.399989	0.0305504	0.850506	1
Gpihbp1|68453|locus1of1|1	-0.521562	0.029626	0.399989	0.203412	0.396235	1
Myl1|17901|locus1of1|2	-0.4964	0.0297094	0.399989	0.158032	0.488718	1
Htr1d|15552|locus1of1|4	-0.461911	0.0297141	0.399989	0.157134	0.458788	1
Map3k8|26410|locus1of1|1	-0.488088	0.0297272	0.399989	-0.143686	0.522529	1
Padi4|18602|locus1of1|1	-0.455015	0.0298027	0.399989	-0.42907	0.0408769	1
Ccdc61|232933|locus1of1|1	0.316211	0.0298299	0.399989	-0.204431	0.159085	1
Osgep|66246|locus1of1|1	0.241083	0.0298426	0.399989	-0.198475	0.0741006	1
Kirrel|170643|locus1of1|2	-0.518603	0.0298617	0.399989	0.102238	0.668576	1
Ntmt1|66617|locus1of1|1	0.373646	0.0298757	0.399989	-0.118714	0.489975	1
Pcgf2|22658|locus1of1|3	0.367286	0.029876	0.399989	-0.0582633	0.730227	1
Rpl27|19942|locus1of1|1	0.374175	0.0299145	0.399989	-0.222685	0.196303	1
5730455P16Rik|70591|locus1of1|1	-0.385439	0.0299454	0.399989	0.186945	0.292166	1
Megf9|230316|locus1of1|1	-0.516934	0.0299508	0.399989	0.141752	0.551694	1
Spag17|74362|locus1of1|1	0.522377	0.02997	0.399989	0.231401	0.336647	1
Ext1|14042|locus1of1|1	-0.273883	0.0300071	0.399989	-0.0974005	0.439448	1
Ppih|66101|locus1of1|3	0.256424	0.0300291	0.399989	0.00836736	0.943525	1
1700001O22Rik|73598|locus1of1|3	0.503693	0.0300574	0.399989	0.0859538	0.71066	1
Krt15|16665|locus1of1|1	-0.498934	0.0300733	0.399989	-0.0289594	0.900153	1
H2afz|51788|locus1of1|2	0.292507	0.0300806	0.399989	-0.263026	0.0512051	1
Rpl37a|19981|locus1of1|1	0.405793	0.0300856	0.399989	-0.200128	0.284773	1
Pfkfb1|18639|locus1of1|1	-0.52172	0.0300874	0.399989	-0.031669	0.895249	1
Rpl37|67281|locus1of1|1	0.354095	0.0300924	0.399989	-0.223805	0.170436	1
Fmr1os|100038638|locus1of1|1	-0.284008	0.0301011	NA	0.0397559	0.760813	1
Atf7|223922|locus1of1|3	-0.267811	0.0301152	0.399989	-0.0203736	0.868814	1
Arhgap25|232201|locus1of1|4	-0.522165	0.0301393	0.399989	0.250341	0.298566	1
Rev1|56210|locus1of1|1	-0.407244	0.030163	0.399989	0.186262	0.321128	1
Kdm8|77035|locus1of1|1	0.374185	0.0301929	0.400063	0.0958669	0.576178	1
Xpo4|57258|locus1of1|1	-0.402584	0.0302432	0.400404	0.160719	0.385253	1
Rgcc|66214|locus1of1|1	-0.521518	0.0303368	0.401319	0.00374544	0.987591	1
Bglap2|12097|locus1of1|1	0.446222	0.0303791	0.401378	-0.0257322	0.900306	1
Pex11a|18631|locus1of1|1	-0.353044	0.0303903	0.401378	0.269047	0.0987342	1
Atg14|100504663|locus1of1|1	-0.330599	0.0304493	0.401774	-0.0413178	0.786621	1
Cdkn1b|12576|locus1of1|1	-0.328478	0.0304694	0.401774	-0.0414818	0.784514	1
Traf1|22029|locus1of1|2	0.417541	0.0305435	0.402299	-0.00609534	0.974769	1
Clpp|53895|locus1of1|1	0.222816	0.0305584	0.402299	-0.190633	0.0645403	1
Eif1ad|69860|locus1of1|1	0.216006	0.0306341	0.402436	-0.0669971	0.502007	1
Sytl5|236643|locus1of1|2	-0.513808	0.0306423	0.402436	0.273562	0.249551	1
Ints5|109077|locus1of1|1	0.243009	0.0306426	0.402436	-0.111389	0.320291	1
5930430L01Rik|319982|locus1of1|2	-0.444269	0.030842	0.404197	0.254714	0.211062	1
Scrn2|217140|locus1of1|1	0.332431	0.0308423	0.404197	-0.0554758	0.718967	1
Bag3|29810|locus1of1|1	0.350539	0.0308508	0.404197	-0.148368	0.360832	1
Tmem245|242474|locus1of1|1	-0.454052	0.0308816	0.404259	0.37785	0.0724067	1
Jagn1|67767|locus1of1|3	0.257576	0.0309228	0.404259	0.0118685	0.920819	1
Racgap1|26934|locus1of1|3	0.479883	0.0309296	0.404259	0.0994729	0.654546	1
Gpam|14732|locus1of1|1	-0.417988	0.0310093	0.404288	0.00735841	0.969687	1
Twsg1|65960|locus1of1|1	-0.334684	0.0310202	0.404288	0.152898	0.324658	1
Jak1|16451|locus1of1|1	-0.279223	0.0310267	0.404288	-0.0190562	0.882933	1
Paqr4|76498|locus1of1|1	0.354347	0.0310307	0.404288	0.0351325	0.830651	1
Plekhd1|217682|locus1of1|1	0.413098	0.0310863	0.404683	-0.458498	0.0157258	1
Usp5|22225|locus1of1|2	0.222425	0.0311319	0.404683	-0.0971838	0.345978	1
Hcar2|80885|locus1of1|1	-0.512548	0.0311352	0.404683	0.241636	0.309365	1
Mfsd13a|75146|locus1of1|1	0.273442	0.0311917	0.404919	-0.210693	0.0960715	1
D830031N03Rik|442834|locus1of1|1	-0.479689	0.0312581	0.404919	0.122923	0.581044	1
Tgm1|21816|locus1of1|3	-0.479518	0.0312743	0.404919	0.0635595	0.775252	1
Txn2|56551|locus1of1|1	0.267296	0.0312778	0.404919	-0.23648	0.0567693	1
Ift122|81896|locus1of1|2	-0.393176	0.0312948	0.404919	-0.0972373	0.595845	1
Ndufa11|69875|locus1of1|1	0.272732	0.031336	0.404919	-0.288226	0.0229183	1
Sapcd2|72080|locus1of1|2	0.518463	0.0313366	0.404919	-0.0683145	0.776684	1
Rps27l|67941|locus1of1|2	0.291518	0.0313754	0.404919	-0.290807	0.0317796	1
Atp6v0d2|242341|locus1of1|1	-0.454573	0.031376	0.404919	0.0983164	0.638455	1
Zp1|22786|locus1of1|1	0.512381	0.0314108	0.405048	0.0522799	0.825896	1
Exosc2|227715|locus1of1|1	0.313866	0.0315174	0.406057	-0.208534	0.153048	1
1700030C10Rik|69513|locus1of1|1	0.471505	0.0315491	0.406057	0.261625	0.230555	1
Bmf|171543|locus1of1|2	-0.481376	0.0315808	0.406057	-0.313382	0.161596	1
Dohh|102115|locus1of1|1	0.321245	0.0316217	0.406057	-0.279383	0.0620615	1
Mrap|77037|locus1of1|1	-0.346227	0.0316361	0.406057	0.033223	0.836623	1
Dancr|70036|locus1of1|1	0.508365	0.0316568	0.406057	-0.0649889	0.783548	1
Fkbp11|66120|locus1of1|1	0.513461	0.0316627	0.406057	-0.410516	0.0857217	1
Ccdc9|243846|locus1of1|2	0.388071	0.0317385	0.40671	-0.0318083	0.860243	1
Mt3|17751|locus1of1|1	0.491467	0.0317817	0.406945	0.0744107	0.74516	1
Bbs9|319845|locus1of1|2	-0.393719	0.0318892	0.407475	0.0146516	0.936269	1
Zfp511|69752|locus1of1|1	0.368479	0.0319	0.407475	-0.0519925	0.761361	1
Zfp780b|338354|locus1of1|1	-0.360023	0.0319264	0.407475	0.187791	0.263408	1
Lyst|17101|locus1of1|1	-0.446545	0.0319429	0.407475	0.0620799	0.765512	1
Zfp60|22718|locus1of1|2	-0.360408	0.0319476	0.407475	0.170832	0.309241	1
Mrps24|64660|locus1of1|1	0.248115	0.0320776	0.408815	-0.334116	0.00393931	1
Card6|239319|locus1of1|1	-0.350032	0.0321035	0.408826	-0.154379	0.342916	1
9430016H08Rik|68115|locus1of1|1	0.206855	0.0321806	0.409147	-0.00365953	0.96951	1
Dstyk|213452|locus1of1|1	-0.296093	0.0322184	0.409147	0.101906	0.460797	1
Fam83d|71878|locus1of1|1	0.492715	0.0322267	0.409147	0.276365	0.229562	1
Mrpl13|68537|locus1of1|1	0.238855	0.0322287	0.409147	-0.209271	0.0610435	1
Trpv4|63873|locus1of1|1	-0.515189	0.0322918	0.409613	0.182989	0.447065	1
BC003965|214489|locus1of1|1	0.302094	0.0323155	0.409613	-0.157364	0.265048	1
Ell2|192657|locus1of1|1	-0.297371	0.0323827	0.409913	0.156567	0.259691	1
0610040F04Rik|75394|locus1of1|2	0.429381	0.0324026	0.409913	0.190819	0.343305	1
Ddx60|234311|locus1of1|1	-0.49527	0.0324143	0.409913	0.51426	0.026282	1
Acss1|68738|locus1of1|1	0.341701	0.0324442	0.409975	-0.0142697	0.928802	1
Pnpla8|67452|locus1of1|1	-0.317645	0.0325067	0.410274	0.192947	0.194141	1
Stat1|20846|locus1of1|3	-0.311085	0.032518	0.410274	0.0645577	0.656777	1
Itm2a|16431|locus1of1|1	-0.506452	0.032568	0.410588	-0.017022	0.942753	1
Smo|319757|locus1of1|1	-0.438923	0.0326019	0.410699	-0.119799	0.559817	1
Piwil2|57746|locus1of1|1	-0.48597	0.0326414	0.41088	0.125313	0.579596	1
Sec11a|56529|locus1of1|1	0.232247	0.0327272	0.411636	-0.086894	0.42431	1
Zfp27|22689|locus1of1|4	-0.33456	0.0327518	0.411636	0.0179891	0.90864	1
Uqcc2|67267|locus1of1|1	0.354958	0.0328021	0.411952	-0.299256	0.0721352	1
Vit|74199|locus1of1|2	-0.50262	0.0328731	0.412527	0.0367545	0.875937	1
Bloc1s2|73689|locus1of1|1	0.26684	0.0329036	0.412593	-0.00977145	0.937714	1
Il7|16196|locus1of1|4	-0.359235	0.0330379	0.41377	0.191766	0.254337	1
Dvl2|13543|locus1of1|1	0.294162	0.0331036	0.41377	0.0858248	0.532729	1
BC030867|217216|locus1of1|1	0.511987	0.0331099	0.41377	-0.0367249	0.878569	1
Olfr920|258783|locus1of1|1	-0.50597	0.0331232	0.41377	-0.00145319	0.995135	1
Cbl|12402|locus1of1|1	-0.403104	0.0331444	0.41377	0.114126	0.546263	1
B330016D10Rik|320456|locus1of1|1	0.484223	0.0331492	0.41377	0.0601072	0.791199	1
Eef2kmt|70511|locus1of1|1	0.269319	0.0332034	0.413957	-0.24256	0.0549321	1
BC037032|414066|locus1of1|1	-0.499146	0.0332473	0.413957	0.030921	0.894469	1
Mpdz|17475|locus1of1|3	-0.504247	0.0332874	0.413957	0.187416	0.428814	1
Cdca7|66953|locus1of1|1	0.453535	0.0332963	0.413957	-0.115287	0.588284	1
Timp4|110595|locus1of1|1	-0.511444	0.0333087	0.413957	-0.19628	0.414069	1
5330417C22Rik|229722|locus1of1|1	0.478949	0.0333159	0.413957	0.00773471	0.972581	1
Arid3b|56380|locus1of1|1	-0.370348	0.0333592	0.414077	-0.110824	0.522429	1
Gm15972|100502834|locus1of1|1	0.487365	0.0333762	0.414077	-0.162191	0.477905	1
Fcf1|73736|locus1of1|1	0.239714	0.0334873	0.415141	-0.158164	0.161048	1
Lctl|235435|locus1of1|1	-0.314755	0.033538	0.415455	0.174993	0.237331	1
Ngfrap1|12070|locus1of1|3	0.433541	0.0335651	0.415476	-0.162155	0.426627	1
Art4|109978|locus1of1|1	-0.433611	0.0336991	0.416819	0.0200748	0.921664	1
Gpr146|80290|locus1of1|2	-0.510386	0.0337644	0.417301	0.0206747	0.931473	1
A830010M20Rik|231570|locus1of1|2	-0.510819	0.0337996	0.417301	-0.369995	0.124213	1
Sssca1|56390|locus1of1|1	0.340918	0.0338145	0.417301	-0.225661	0.161235	1
Cdc25b|12531|locus1of1|2	0.351118	0.0338777	0.417427	-0.0550258	0.739713	1
Smim6|68528|locus1of1|1	0.384006	0.0339051	0.417427	-0.285813	0.114412	1
Lrrc23|16977|locus1of1|1	-0.442186	0.0339087	0.417427	0.0263111	0.899622	1
Ikzf3|22780|locus1of1|1	-0.470665	0.0339287	0.417427	0.57246	0.00975806	1
Hmga2-ps1|15365|locus1of1|1	-0.479647	0.0339523	0.417427	0.318857	0.157886	1
Adig|246747|locus1of1|1	-0.369925	0.0339941	0.417628	0.0377772	0.828551	1
Ppia|268373|locus1of1|1	0.263525	0.0340776	0.417642	-0.222643	0.0734111	1
Alox12|11684|locus1of1|1	-0.454057	0.0340818	0.417642	-0.00730664	0.972752	1
Saa2|20209|locus1of1|1	-0.510326	0.0340989	0.417642	0.0457325	0.8494	1
Prex2|109294|locus1of1|2	-0.504568	0.034165	0.417642	0.232917	0.327918	1
Pbld1|68371|locus1of1|1	0.507188	0.0341814	0.417642	0.231562	0.333527	1
Tirap|117149|locus1of1|4	-0.380901	0.034188	0.417642	-0.0723707	0.687118	1
S100a8|20201|locus1of1|1	-0.488001	0.0342378	0.417642	-0.0429283	0.85207	1
8430408G22Rik|213393|locus1of1|2	-0.439803	0.0342567	0.417642	0.319835	0.123568	1
Rps18|20084|locus1of1|1	0.380014	0.0342741	0.417642	-0.26541	0.139299	1
Aifm2|71361|locus1of1|4	-0.398785	0.0342778	0.417642	0.0264462	0.888429	1
Mri1|67873|locus1of1|1	0.350526	0.0342871	0.417642	-0.169694	0.305311	1
Borcs6|71923|locus1of1|1	0.251632	0.0343289	0.417642	-0.326786	0.00594577	1
Plscr2|18828|locus1of1|2	-0.450512	0.0343653	0.417642	-0.127534	0.549699	1
Ubfd1|28018|locus1of1|1	0.288014	0.034367	0.417642	0.0405972	0.765907	1
Sema6b|20359|locus1of1|2	-0.412276	0.0343781	0.417642	-0.0268701	0.890105	1
Plekhd1os|68354|locus1of1|1	0.508113	0.0344072	0.417647	-0.166568	0.488073	1
Pom121|107939|locus1of1|1	0.231128	0.0344472	0.417647	-0.0420367	0.699478	1
Phyhip|105653|locus1of1|1	-0.440381	0.0344551	0.417647	-0.0723933	0.727756	1
Crbn|58799|locus1of1|2	-0.339468	0.0345303	0.417829	0.342365	0.0330058	1
Chac1|69065|locus1of1|1	-0.507552	0.0345543	0.417829	-0.190839	0.427058	1
S1pr5|94226|locus1of1|1	-0.37378	0.0345645	0.417829	-0.114618	0.519801	1
Sdsl|257635|locus1of1|1	0.326065	0.0346132	0.417829	-0.406307	0.00873783	1
Nudc|18221|locus1of1|1	0.24461	0.0346237	0.417829	-0.14771	0.202611	1
Urah|76974|locus1of1|1	0.358789	0.0346257	0.417829	-0.377656	0.0258389	1
Apol9a|223672|locus1of1|2	-0.498816	0.0346489	0.417829	-0.023861	0.919436	1
Ralgps1|241308|locus1of1|3	-0.286421	0.0347444	0.418479	0.188337	0.164328	1
Spc24|67629|locus1of1|1	0.484168	0.0347966	0.418479	-0.197991	0.3881	1
Aurkb|20877|locus1of1|1	0.501434	0.0348304	0.418479	0.0350431	0.882712	1
Gata4|14463|locus1of1|2	0.471986	0.0348415	0.418479	-0.00543798	0.980612	1
Rpl18|19899|locus1of1|1	0.351756	0.0348561	0.418479	-0.203082	0.22314	1
Kif23|71819|locus1of1|1	0.491086	0.0348562	0.418479	0.349653	0.132963	1
Mir703|735265|locus1of1|1	0.374476	0.0349122	0.418616	0.0391662	0.825343	1
Ccne1|12447|locus1of1|1	0.389441	0.0349318	0.418616	0.230803	0.20971	1
Srsf9|108014|locus1of1|2	0.232295	0.0349446	0.418616	-0.257438	0.0194317	1
Sorbs1|20411|locus1of1|5	-0.462583	0.0349699	0.418616	0.2643	0.228272	1
Tm2d2|69742|locus1of1|1	0.218648	0.03525	0.42166	-0.139412	0.179051	1
Zmynd11|66505|locus1of1|2	-0.184784	0.0353151	0.42201	0.0145729	0.86821	1
4930451G09Rik|74684|locus1of1|2	-0.500592	0.0354069	0.42201	0.343124	0.150654	1
Stub1|56424|locus1of1|1	0.257885	0.0354568	0.42201	-0.174035	0.155753	1
Pde4a|18577|locus1of1|3	-0.359966	0.0354597	0.42201	-0.209535	0.216823	1
Gm11437|628813|locus1of1|1	-0.486926	0.0354641	0.42201	0.32519	0.160086	1
Ddx54|71990|locus1of1|1	0.293024	0.0354649	0.42201	-0.173881	0.211629	1
Ric1|226089|locus1of1|1	-0.335025	0.0354835	0.42201	0.100257	0.52877	1
Dcun1d4|100737|locus1of1|3	-0.358658	0.035503	0.42201	0.0881329	0.605053	1
Fam172a|68675|locus1of1|4	-0.295427	0.0355114	0.42201	0.0673566	0.631374	1
Laptm4a|17775|locus1of1|1	-0.240099	0.0355375	0.422014	-0.0541862	0.635209	1
Jund|16478|locus1of1|2	0.337589	0.0355877	0.422216	-0.529608	0.000977088	1
Psmg3|66506|locus1of1|1	0.27482	0.0356061	0.422216	-0.171124	0.191997	1
Clns1a|12729|locus1of1|1	0.277674	0.0357232	0.423297	-0.156603	0.236114	1
Ankrd12|106585|locus1of1|1	-0.407342	0.035749	0.423297	0.254791	0.188943	1
Spata6|67946|locus1of1|1	-0.38416	0.0358344	0.423667	-0.0299288	0.870044	1
Idh2|269951|locus1of1|1	0.296992	0.0358772	0.423667	-0.142439	0.314301	1
Mrap2|244958|locus1of1|2	0.453316	0.035882	0.423667	-0.149184	0.49148	1
Zfp369|170936|locus1of1|1	-0.436487	0.0358838	0.423667	0.189355	0.362459	1
Nipal4|214112|locus1of1|1	0.501314	0.0359133	0.42371	0.0911313	0.702931	1
Tmed9|67511|locus1of1|1	0.246693	0.0359572	0.42375	-0.137811	0.241122	1
Ddx39b|53817|locus1of1|2	0.322519	0.0359685	0.42375	-0.072853	0.63549	1
4930579G24Rik|75939|locus1of1|1	0.421187	0.0360264	0.423969	0.0999587	0.617972	1
Kti12|100087|locus1of1|1	0.407202	0.0360644	0.423969	-0.0567603	0.770305	1
Amotl1|75723|locus1of1|1	-0.497409	0.0360817	0.423969	0.0891333	0.707241	1
Gata5|14464|locus1of1|1	-0.495455	0.0361249	0.423969	0.153247	0.517038	1
Wfdc15b|192201|locus1of1|2	-0.241266	0.036132	0.423969	-0.0174418	0.87944	1
Serinc2|230779|locus1of1|2	0.332611	0.0361425	0.423969	-0.116801	0.461825	1
Ggnbp2|217039|locus1of1|1	-0.238959	0.0362246	0.424627	0.292037	0.0104413	1
Rap1gap2|380711|locus1of1|1	-0.345077	0.0363015	0.425224	-0.0845162	0.608077	1
Rab5b|19344|locus1of1|1	-0.219615	0.0365017	0.427263	-0.0346066	0.741516	1
Rad23a|19358|locus1of1|3	0.227387	0.0365681	0.427735	-0.0996674	0.359343	1
Tmem147|69804|locus1of1|1	0.277331	0.0368121	0.43	-0.214033	0.107206	1
Prkrip1|66801|locus1of1|1	0.330629	0.0368157	0.43	0.0969259	0.541037	1
Ccdc8|434130|locus1of1|1	-0.493779	0.036859	0.43	0.208659	0.377108	1
Park7|57320|locus1of1|1	0.337256	0.0368823	0.43	-0.283175	0.0798212	1
Pagr1a|67278|locus1of1|1	0.200396	0.0369341	0.43	-0.178535	0.0643903	1
Hfe|15216|locus1of1|1	-0.423598	0.0369344	0.43	-0.0187076	0.926639	1
Hgfac|54426|locus1of1|1	0.326078	0.0369641	0.43	-0.119955	0.44258	1
Chrm5|213788|locus1of1|1	-0.238975	0.0369736	NA	-0.00175183	0.987778	1
B3galt4|54218|locus1of1|1	0.260137	0.0369861	0.43	0.142076	0.255343	1
Prss8|76560|locus1of1|1	0.361259	0.0370195	0.43	-0.287288	0.0970019	1
Ifi204|15951|locus1of1|1	-0.50104	0.0370246	0.43	-0.0149634	0.950345	1
Obfc1|108689|locus1of1|1	0.377543	0.0372151	0.431907	0.00264788	0.988321	1
Ndufa8|68375|locus1of1|1	0.192578	0.0372734	0.432276	-0.160334	0.0828601	1
Rpl24|68193|locus1of1|1	0.328509	0.0373035	0.432319	-0.170568	0.279624	1
Cep120|225523|locus1of1|1	-0.307866	0.0373449	0.432373	0.0983836	0.505387	1
Vamp4|53330|locus1of1|1	-0.300339	0.0374287	0.432373	-0.109104	0.449886	1
Kif4|16571|locus1of1|1	0.50061	0.0374387	0.432373	0.044585	0.852977	1
Psat1|107272|locus1of1|2	-0.494249	0.0374554	0.432373	0.0720564	0.761669	1
Pdk3|236900|locus1of1|1	0.348747	0.0374778	0.432373	-0.0452021	0.787359	1
Gpr62|436090|locus1of1|1	0.305079	0.0374854	NA	0.183705	0.208715	1
Snord100|100529075|locus1of1|1	0.343171	0.0375043	0.432373	0.0679085	0.681752	1
Thrsp|21835|locus1of1|1	-0.344456	0.037561	0.432373	0.0573904	0.728982	1
Wfdc3|71856|locus1of1|1	0.432861	0.0375724	0.432373	-0.063342	0.762627	1
E2f8|108961|locus1of1|1	0.490227	0.037591	0.432373	0.118018	0.616465	1
Tomm7|66169|locus1of1|1	0.25323	0.0376115	0.432373	-0.16872	0.166117	1
Ptgdr|19214|locus1of1|1	-0.367269	0.0376361	0.432373	-0.019493	0.911466	1
Slc4a8|59033|locus1of1|1	-0.499404	0.0376423	0.432373	0.502023	0.0366613	1
Col4a4|12829|locus1of1|1	-0.467428	0.0376517	0.432373	0.0805796	0.719863	1
A530013C23Rik|329562|locus1of1|2	-0.407859	0.0377344	0.432556	0.0612021	0.754658	1
Ppif|105675|locus1of1|1	0.366726	0.0377891	0.432556	-0.158106	0.370441	1
Asap1|13196|locus1of1|5	-0.359874	0.0378018	0.432556	0.23175	0.180275	1
Ybx3|56449|locus1of1|2	0.320592	0.0378141	0.432556	-0.0303397	0.844192	1
Gimap6|231931|locus1of1|1	-0.451635	0.0378282	0.432556	0.0429432	0.843492	1
Gsap|212167|locus1of1|1	-0.451723	0.037837	0.432556	0.0473243	0.827972	1
Wdr35|74682|locus1of1|2	-0.465077	0.0378598	0.432556	0.204982	0.359819	1
Agxt2|268782|locus1of1|3	-0.342597	0.0379299	0.432556	-0.157292	0.338821	1
Fry|320365|locus1of1|1	-0.465547	0.0379477	0.432556	0.288946	0.197678	1
Fen1|14156|locus1of1|3	0.403502	0.0379514	0.432556	-0.0324964	0.867013	1
Kif21b|16565|locus1of1|1	-0.370446	0.037982	0.432556	0.101178	0.57061	1
Ran|19384|locus1of1|1	0.263331	0.0379848	0.432556	-0.0978503	0.440408	1
Get4|67604|locus1of1|2	0.262607	0.0380579	0.433087	-0.190279	0.133124	1
Slc43a3|58207|locus1of1|1	-0.461818	0.0381522	0.433745	-0.115603	0.603709	1
Nifk|67949|locus1of1|1	0.343448	0.0381736	0.433745	-0.0560986	0.734958	1
Pex10|668173|locus1of1|1	0.287813	0.0381952	0.433745	-0.157765	0.255726	1
Foxd2|17301|locus1of1|1	0.359848	0.0383034	0.434637	-0.0102544	0.952921	1
Agmat|75986|locus1of1|1	0.314347	0.0383176	NA	0.00246144	0.987068	1
Bdh1|71911|locus1of1|2	0.253321	0.0383524	0.434637	-0.206009	0.0919555	1
2810468N07Rik|72834|locus1of1|1	-0.492232	0.0383977	0.434637	0.17524	0.461416	1
Qk|19317|locus1of1|3	-0.497271	0.0384006	0.434637	0.181877	0.448885	1
Rps27a|78294|locus1of1|2	0.333429	0.0384066	0.434637	-0.24004	0.136102	1
Trappc5|66682|locus1of1|1	0.296471	0.0385794	0.435166	-0.116132	0.418095	1
Rassf8|71323|locus1of1|1	-0.490355	0.0385905	0.435166	0.231969	0.327776	1
Dnmt3b|13436|locus1of1|9	0.475677	0.0386002	0.435166	-0.0993434	0.665368	1
Trappc6b|78232|locus1of1|3	-0.209888	0.0386139	0.435166	0.0269541	0.790176	1
Icam2|15896|locus1of1|1	-0.49706	0.0386441	0.435166	-0.400229	0.0959977	1
Fam174b|100038347|locus1of1|1	0.278969	0.0386574	0.435166	-0.25269	0.060992	1
Slc19a3|80721|locus1of1|1	-0.454525	0.0386639	0.435166	-0.0995972	0.650392	1
Amot|27494|locus1of1|2	0.394441	0.038666	0.435166	0.210476	0.269855	1
Klf14|619665|locus1of1|1	-0.217527	0.0387259	NA	0.00953196	0.927672	1
Fam126b|213056|locus1of1|3	-0.404356	0.0387279	0.435548	0.270626	0.166537	1
Rps3a1|20091|locus1of1|1	0.333184	0.0387532	0.435548	-0.174956	0.277811	1
Ndufa10|67273|locus1of1|1	0.210919	0.0387895	0.435656	-0.155126	0.128361	1
Trpm7|58800|locus1of1|2	-0.338993	0.0388381	0.435833	0.378409	0.0211024	1
Ccng1|12450|locus1of1|1	-0.314946	0.0388639	0.435833	0.187046	0.219969	1
Mrpl23|19935|locus1of1|1	0.355443	0.0389062	0.435833	-0.0869727	0.613706	1
Zfp825|235956|locus1of1|1	-0.356179	0.0389355	0.435833	0.0595244	0.729965	1
Lage3|66192|locus1of1|1	0.238221	0.0389797	0.435833	-0.207553	0.0731554	1
Pomgnt2|215494|locus1of1|4	0.415675	0.0389899	0.435833	0.00994349	0.96061	1
Zkscan5|22757|locus1of1|2	-0.288865	0.0389917	0.435833	-0.0584765	0.674563	1
Tbl1x|21372|locus1of1|1	-0.299512	0.0390487	0.436172	0.183083	0.206861	1
Prss35|244954|locus1of1|1	-0.430182	0.039092	0.436359	0.0697347	0.737425	1
Snhg17|68108|locus1of1|2	0.433935	0.0392516	0.437742	-0.104737	0.617471	1
Enpp2|18606|locus1of1|4	-0.495499	0.0392695	0.437742	-0.0909198	0.705257	1
Cdca4|71963|locus1of1|1	0.33671	0.0393018	0.437804	0.0534677	0.743054	1
Ctla2a|13024|locus1of1|2	-0.495282	0.0393436	0.437972	-0.0662341	0.782896	1
Pramef12|77632|locus1of1|1	-0.283788	0.0393896	0.438186	-0.0150535	0.912854	1
Unc45b|217012|locus1of1|1	-0.48107	0.0394201	0.438227	-0.104851	0.653455	1
Rtn4rl2|269295|locus1of1|1	-0.374146	0.0395434	0.4393	0.16639	0.364848	1
A4gnt|333424|locus1of1|1	0.468889	0.0396105	0.439747	0.211871	0.352511	1
Pih1d1|68845|locus1of1|3	0.271178	0.0396681	0.440005	-0.208449	0.113991	1
Fstl4|320027|locus1of1|1	0.49506	0.0396976	0.440005	0.14669	0.542074	1
Dpt|56429|locus1of1|1	-0.491229	0.0397145	0.440005	-0.0934326	0.69566	1
Cct7|12468|locus1of1|1	0.19295	0.0397884	0.440526	-0.136215	0.146477	1
Hoxc10|209448|locus1of1|1	-0.277118	0.0398774	0.440625	0.10345	0.442828	1
Lcmt2|329504|locus1of1|1	0.305666	0.0398823	0.440625	0.0198441	0.893611	1
Rpgrip1l|244585|locus1of1|1	-0.398713	0.0398978	0.440625	0.186448	0.336237	1
Slc1a4|55963|locus1of1|1	0.494859	0.039905	0.440625	-0.0569892	0.812944	1
Spryd4|66701|locus1of1|1	0.328826	0.0399494	0.440818	-0.0872677	0.584753	1
1810043H04Rik|208501|locus1of1|1	0.288947	0.0400562	0.441499	-0.400215	0.00456897	1
Timm17b|21855|locus1of1|3	0.276294	0.0400669	0.441499	-0.269551	0.0452997	1
Exosc7|66446|locus1of1|1	0.254073	0.040102	0.441499	-0.163318	0.186962	1
Ttc26|264134|locus1of1|1	-0.406853	0.0401426	0.441499	-0.0882409	0.655321	1
Grwd1|101612|locus1of1|1	0.444093	0.0401695	0.441499	-0.113203	0.600616	1
Cks1b|54124|locus1of1|1	0.413328	0.0401775	0.441499	-0.164771	0.413642	1
Tns3|319939|locus1of1|1	-0.394224	0.0402	0.441499	0.0813381	0.672034	1
Bhlhe41|79362|locus1of1|2	-0.485025	0.0402537	0.441758	0.00460155	0.984476	1
Prdm1|12142|locus1of1|1	-0.458484	0.0402776	0.441758	0.285954	0.199631	1
Perm1|74183|locus1of1|1	-0.388855	0.0403532	0.442066	0.219373	0.248977	1
Tsen34|66078|locus1of1|3	0.293959	0.0403597	0.442066	-0.217641	0.129381	1
Fzd7|14369|locus1of1|1	-0.302793	0.0404603	0.442871	0.138021	0.348341	1
Tmem219|68742|locus1of1|2	0.248047	0.0405293	0.443183	-0.236809	0.0505732	1
Scand1|19018|locus1of1|1	0.42334	0.040543	0.443183	-0.599535	0.00378619	1
Baiap2l2|207495|locus1of1|1	0.43666	0.0406043	0.443379	0.268514	0.207784	1
Ssbp4|76900|locus1of1|1	0.284087	0.0406625	0.443379	-0.376967	0.00658583	1
Gabrp|216643|locus1of1|1	-0.475005	0.0406794	0.443379	0.216301	0.351308	1
Kbtbd13|74492|locus1of1|1	0.473011	0.0406932	0.443379	-0.0214383	0.92603	1
Zfp748|212276|locus1of1|1	-0.316052	0.0406963	0.443379	0.224203	0.146675	1
Rfc2|19718|locus1of1|1	0.238229	0.040798	0.444063	-0.0501267	0.666532	1
Lrr1|69706|locus1of1|1	0.488191	0.0408467	0.444063	0.0803597	0.736611	1
Ackr3|12778|locus1of1|2	-0.447994	0.0409039	0.444063	-0.148727	0.497063	1
2310069B03Rik|69652|locus1of1|1	-0.47435	0.0409215	0.444063	0.057756	0.804998	1
Nob1|67619|locus1of1|1	0.319644	0.0409317	0.444063	0.00328137	0.983246	1
Kctd12b|207474|locus1of1|1	-0.49173	0.0409382	0.444063	0.102395	0.670324	1
Trim23|81003|locus1of1|1	-0.427102	0.0409491	0.444063	0.126114	0.546059	1
Ido1|15930|locus1of1|2	-0.419803	0.0409903	0.444215	0.54211	0.00825276	1
Atp10a|11982|locus1of1|1	-0.454404	0.0410324	0.444377	0.140195	0.528415	1
Nuf2|66977|locus1of1|1	0.481651	0.0412334	0.445568	0.0442677	0.851146	1
Pigt|78928|locus1of1|1	0.229532	0.0412579	0.445568	-0.150024	0.181839	1
Arhgap31|12549|locus1of1|1	-0.355012	0.041262	0.445568	0.160565	0.354558	1
Serpina3n|20716|locus1of1|1	-0.465096	0.0413003	0.445568	0.0919029	0.686747	1
Nek9|217718|locus1of1|1	-0.176702	0.0413157	0.445568	-0.00205231	0.981096	1
Aldh16a1|69748|locus1of1|1	0.263031	0.0413222	0.445568	-0.103596	0.421174	1
Acadsb|66885|locus1of1|1	-0.327698	0.041333	0.445568	0.0939391	0.558908	1
Gas5|14455|locus1of1|1	0.363664	0.0413848	0.44571	-0.187971	0.291819	1
1810011H11Rik|69069|locus1of1|1	-0.481947	0.0414006	0.44571	-0.111425	0.637992	1
Fkbp2|14227|locus1of1|2	0.2565	0.0414402	0.445843	-0.114389	0.363548	1
2410015M20Rik|224904|locus1of1|1	0.279409	0.0417223	0.448368	-0.278205	0.0427314	1
Rrp7a|74778|locus1of1|1	0.215977	0.0417297	0.448368	-0.11848	0.263774	1
Ptgs2os|320019|locus1of1|1	-0.303847	0.0417605	0.448405	0.0904148	0.54378	1
Ttll5|320244|locus1of1|1	-0.315557	0.0418845	0.449279	0.113645	0.462181	1
S100a9|20202|locus1of1|2	-0.420374	0.0418968	0.449279	-0.0823015	0.688904	1
Gm5820|545253|locus1of1|1	-0.295466	0.0419163	NA	0.0147652	0.918822	1
Camsap2|67886|locus1of1|1	-0.457276	0.041966	0.449529	0.095518	0.670931	1
Aoc3|11754|locus1of1|1	-0.396495	0.0420228	0.449529	0.196955	0.312467	1
Irgm2|54396|locus1of1|1	-0.375847	0.0420501	0.449529	-0.0680025	0.712671	1
Nudt1|17766|locus1of1|1	0.319283	0.0421126	0.449529	-0.133528	0.395639	1
Neil3|234258|locus1of1|1	0.487835	0.0421249	0.449529	-0.0658119	0.783974	1
Frs2|327826|locus1of1|1	-0.319805	0.0421305	0.449529	0.069102	0.660313	1
Acadvl|11370|locus1of1|1	0.197147	0.0421318	0.449529	0.0314866	0.745609	1
Casq2|12373|locus1of1|1	0.487321	0.0421399	0.449529	-0.15048	0.530426	1
Fam185a|330050|locus1of1|1	0.380091	0.0421897	0.449766	0.0645271	0.729662	1
Nr3c2|110784|locus1of1|1	-0.348712	0.0422382	0.44999	0.181682	0.289799	1
Uqcr11|66594|locus1of1|1	0.318823	0.0422972	0.450326	-0.341779	0.0295497	1
Bcl2l10|12049|locus1of1|1	-0.268037	0.042316	NA	-0.0312172	0.812599	1
Itgb2|16414|locus1of1|1	-0.488806	0.0423948	0.450867	-0.250744	0.297801	1
Eps8|13860|locus1of1|5	-0.360855	0.0424031	0.450867	0.0744794	0.675254	1
Izumo4|71564|locus1of1|1	0.32755	0.0425449	0.451771	-0.22037	0.171549	1
Rubcn|100502698|locus1of1|2	-0.199597	0.0425751	0.451771	0.0272432	0.781688	1
Cd300ld|217305|locus1of1|1	-0.471084	0.0425927	0.451771	-0.338964	0.144602	1
Abcg3|27405|locus1of1|1	-0.487793	0.0426135	0.451771	-0.0192303	0.936283	1
Sla|20491|locus1of1|2	-0.458503	0.0426311	0.451771	0.0313884	0.889609	1
Ostc|66357|locus1of1|1	0.260648	0.042747	0.451771	-0.115594	0.36888	1
Zmat1|215693|locus1of1|1	-0.467396	0.0427565	0.451771	0.486835	0.035281	1
Rgl1|19731|locus1of1|1	-0.480329	0.0427603	0.451771	0.0851126	0.71959	1
Spon2|100689|locus1of1|1	0.416827	0.0427922	0.451771	-0.185265	0.368125	1
Rps5|20103|locus1of1|1	0.323876	0.0427995	0.451771	-0.271529	0.0894681	1
Dgkg|110197|locus1of1|1	0.453298	0.0428059	0.451771	0.275903	0.216823	1
Map2k7|26400|locus1of1|6	0.195407	0.0428194	0.451771	-0.0115879	0.904425	1
Tomm6|66119|locus1of1|2	0.240201	0.042857	0.451876	-0.331009	0.00531062	1
Elp6|72341|locus1of1|1	0.342808	0.0430186	0.453288	0.0873793	0.604767	1
Fam129a|63913|locus1of1|1	-0.275557	0.0430541	0.453371	-0.103703	0.446199	1
Atf2|11909|locus1of1|9	-0.224243	0.0430992	0.453463	0.203675	0.0659572	1
Coq7|12850|locus1of1|2	0.274506	0.0431183	0.453463	-0.100399	0.459669	1
Mib1|225164|locus1of1|1	-0.369944	0.0431642	0.453466	0.204594	0.262965	1
Rpain|69723|locus1of1|4	0.259478	0.0432234	0.453466	-0.139127	0.282037	1
Susd4|96935|locus1of1|1	-0.469805	0.0432438	0.453466	0.0992168	0.669525	1
Hras|15461|locus1of1|3	0.256038	0.0432478	0.453466	-0.240768	0.05746	1
Fam149a|212326|locus1of1|1	-0.331907	0.0432857	0.453466	-0.210706	0.198648	1
Galk1|14635|locus1of1|1	0.459921	0.0433114	0.453466	-0.17265	0.448274	1
Hspa12b|72630|locus1of1|1	-0.479604	0.0433126	0.453466	-0.107108	0.651639	1
Mrpl49|18120|locus1of1|1	0.195579	0.0434619	0.454738	-0.102167	0.291565	1
Rpl22l1|68028|locus1of1|1	0.294223	0.0435225	0.454793	-0.208044	0.153745	1
Slc6a11|243616|locus1of1|1	0.459282	0.0435227	0.454793	0.258219	0.256671	1
Nsun6|74455|locus1of1|4	-0.305699	0.0435878	0.454926	0.0673982	0.654765	1
Galnt12|230145|locus1of1|1	0.316888	0.043591	0.454926	0.0291379	0.852791	1
Rab3d|19340|locus1of1|2	0.263399	0.0437654	0.456231	-0.299609	0.0218133	1
Tuba4a|22145|locus1of1|3	0.339685	0.0437947	0.456231	-0.182991	0.277412	1
Otc|18416|locus1of1|1	0.470304	0.0438074	0.456231	0.233921	0.316078	1
Apobr|171504|locus1of1|1	-0.461186	0.0438277	0.456231	0.0986383	0.665047	1
Ankrd40|71452|locus1of1|2	-0.251718	0.0438619	0.456298	-0.00974047	0.93781	1
Gm20219|100504425|locus1of1|1	0.455027	0.0439756	0.456699	0.356026	0.114353	1
Sell|20343|locus1of1|2	-0.468117	0.0439833	0.456699	-0.0503476	0.828527	1
Ttc41|103220|locus1of1|3	0.477157	0.044041	0.456699	0.434465	0.0661964	1
Mrpl54|66047|locus1of1|1	0.284105	0.0440751	0.456699	-0.31986	0.0235164	1
Cd276|102657|locus1of1|1	0.461391	0.0440904	0.456699	0.0306128	0.893706	1
Slc35c2|228875|locus1of1|5	0.229497	0.044118	0.456699	-0.230246	0.0430751	1
Cyp7b1|13123|locus1of1|1	0.484464	0.044119	0.456699	0.173496	0.470882	1
Gramd1b|235283|locus1of1|1	-0.355736	0.0441467	0.456699	0.288813	0.10111	1
Ago3|214150|locus1of1|1	-0.374057	0.044174	0.456699	0.12321	0.506368	1
2810001G20Rik|66456|locus1of1|1	0.327498	0.0441796	0.456699	-0.0552291	0.735054	1
Rps17|20068|locus1of1|1	0.337695	0.044243	0.456841	-0.199442	0.234789	1
BC031181|407819|locus1of1|1	0.164131	0.0442685	0.456841	-0.161003	0.048505	1
Oxr1|170719|locus1of1|5	-0.304411	0.0442895	0.456841	0.229539	0.12939	1
D3Ertd254e|241944|locus1of1|1	-0.337438	0.0443049	0.456841	0.159852	0.340511	1
Spag9|70834|locus1of1|7	-0.372818	0.0444762	0.458318	0.000958336	0.995879	1
Pprc1|226169|locus1of1|1	0.444911	0.0445939	0.459241	0.128138	0.562826	1
Selenbp2|20342|locus1of1|1	0.338032	0.0446631	0.459665	-0.246124	0.140678	1
Hrct1|100039781|locus1of1|1	-0.471453	0.0447437	0.459813	-0.0650238	0.781714	1
Hsd11b2|15484|locus1of1|1	0.305051	0.0447614	0.459813	-0.235627	0.121122	1
Ppm1m|67905|locus1of1|2	-0.447199	0.0447863	0.459813	-0.00350199	0.987477	1
Psmd7|17463|locus1of1|1	0.143775	0.0447899	0.459813	-0.0987111	0.168137	1
Fam173a|214917|locus1of1|3	0.236894	0.0448495	0.460136	-0.17308	0.143431	1
A230056P14Rik|320845|locus1of1|1	-0.442905	0.0449307	0.460516	0.0477507	0.828717	1
9030624G23Rik|66808|locus1of1|1	-0.482156	0.044965	0.460516	0.257957	0.283759	1
Athl1|212974|locus1of1|1	0.259371	0.0450362	0.460516	-0.0465456	0.719059	1
Rplp0|11837|locus1of1|1	0.363994	0.0450441	0.460516	-0.256842	0.157294	1
Stxbp4|20913|locus1of1|1	-0.452014	0.0450446	0.460516	0.114385	0.612007	1
Pdpr|319518|locus1of1|1	-0.399048	0.0450554	0.460516	0.1308	0.511118	1
Nxt1|56488|locus1of1|2	0.316743	0.0451558	0.460867	-0.163206	0.301393	1
Tbc1d20|67231|locus1of1|1	-0.254925	0.0451595	0.460867	0.0553022	0.663655	1
Hacd1|30963|locus1of1|2	0.303167	0.0451882	0.460867	-0.154677	0.306876	1
Rps21|66481|locus1of1|1	0.357212	0.0452024	0.460867	-0.268654	0.132019	1
Eef1g|67160|locus1of1|1	0.286884	0.0452572	0.461138	-0.173002	0.227221	1
Foxp4|74123|locus1of1|3	0.274478	0.0455489	0.463822	-0.15646	0.254232	1
Cib3|234421|locus1of1|1	0.308755	0.0455536	NA	-0.0359315	0.816769	1
0610039K10Rik|68386|locus1of1|1	0.344712	0.0455822	NA	0.204139	0.234177	1
Uqcr10|66152|locus1of1|1	0.29182	0.0456134	0.464182	-0.315281	0.0308178	1
Ankrd54|223690|locus1of1|1	0.290201	0.045641	0.464182	-0.169003	0.244803	1
Lsm5|66373|locus1of1|1	0.333687	0.045778	0.465061	-0.0818537	0.625001	1
Xcl1|16963|locus1of1|1	-0.474668	0.0457842	0.465061	0.370916	0.118555	1
C130060C02Rik|100502653|locus1of1|1	-0.305922	0.0457851	NA	-0.0454943	0.768518	1
Ndufb10|68342|locus1of1|1	0.250113	0.0458221	0.465152	-0.203357	0.104476	1
Nudt21|68219|locus1of1|1	0.308747	0.0458952	0.465152	-0.0700026	0.651327	1
3110043O21Rik|73205|locus1of1|1	-0.365202	0.0459005	0.465152	0.196886	0.281798	1
Nfe2l3|18025|locus1of1|1	-0.460926	0.0459291	0.465152	0.00533493	0.981591	1
Cers3|545975|locus1of1|1	0.346447	0.0459619	0.465152	-0.0542092	0.755147	1
Hist1h3f|260423|locus1of1|1	-0.343786	0.0460135	0.465152	0.0868121	0.614068	1
Trip13|69716|locus1of1|1	0.430271	0.0460517	0.465152	0.0102429	0.962136	1
Dlg1|13383|locus1of1|6	-0.165544	0.0460667	0.465152	0.136127	0.100647	1
Pnpla2|66853|locus1of1|3	-0.351273	0.0461018	0.465152	0.022106	0.900118	1
Itln1|16429|locus1of1|1	0.480229	0.046159	0.465152	0.00338615	0.988782	1
Psmd9|67151|locus1of1|1	0.236996	0.0461785	0.465152	-0.296466	0.012734	1
Mex3d|237400|locus1of1|1	0.372706	0.0461921	0.465152	0.086051	0.644811	1
Afm|280662|locus1of1|1	0.480124	0.0462014	0.465152	-0.0295334	0.902405	1
Fam217b|71532|locus1of1|1	-0.463074	0.0462025	0.465152	0.351576	0.129225	1
Exo1|26909|locus1of1|1	0.456083	0.0462273	0.465152	0.0796723	0.726338	1
Cenpp|66336|locus1of1|1	0.428295	0.046248	0.465152	-0.0689558	0.748908	1
Arhgap18|73910|locus1of1|1	-0.339545	0.0463547	0.46582	0.195482	0.251404	1
Dync2li1|213575|locus1of1|1	-0.431698	0.0463922	0.46582	-0.06995	0.747119	1
4930577N17Rik|67746|locus1of1|1	0.464967	0.0464179	0.46582	0.0300262	0.897545	1
1810019D21Rik|69771|locus1of1|3	0.463557	0.0464283	0.46582	0.15631	0.501632	1
Usp36|72344|locus1of1|1	0.273519	0.0466686	0.467944	0.0976809	0.476956	1
Arhgef18|102098|locus1of1|1	-0.282704	0.0467633	0.468464	-0.0439415	0.757221	1
Eml2|72205|locus1of1|2	0.342281	0.0468157	0.468464	-0.098228	0.568086	1
Fam72a|108900|locus1of1|1	0.46373	0.046831	0.468464	0.405954	0.0833315	1
Ppp2r5a|226849|locus1of1|1	-0.238255	0.0468349	0.468464	0.095584	0.425166	1
Ptprr|19279|locus1of1|5	-0.34729	0.046864	0.468468	0.26775	0.125158	1
Trim67|330863|locus1of1|1	-0.400358	0.046917	0.468712	0.10904	0.58851	1
Zfp521|225207|locus1of1|1	-0.465623	0.0470478	0.469481	-0.039325	0.866875	1
Rpap3|71919|locus1of1|1	-0.306719	0.0470514	0.469481	-0.0291302	0.850562	1
Exoc4|20336|locus1of1|1	-0.329048	0.0471326	0.469898	0.0940091	0.570011	1
Hoxaas3|72628|locus1of1|1	0.443503	0.0471803	0.469898	-0.188739	0.397094	1
Rcsd1|226594|locus1of1|2	-0.458652	0.0472844	0.469898	0.0027849	0.990392	1
Dhrs13|70451|locus1of1|1	0.382225	0.0473297	0.469898	-0.122148	0.526587	1
Ggt1|14598|locus1of1|2	-0.475232	0.047345	0.469898	0.500883	0.0366038	1
Oxtr|18430|locus1of1|1	-0.39185	0.0473669	0.469898	0.327031	0.0978704	1
Tulp4|68842|locus1of1|2	-0.384618	0.047391	0.469898	0.17543	0.365685	1
Ascl2|17173|locus1of1|1	0.457855	0.0474018	0.469898	-0.0369643	0.872826	1
Slc10a6|75750|locus1of1|1	-0.477254	0.0474245	0.469898	-0.161936	0.501126	1
Gimap8|243374|locus1of1|3	-0.406712	0.0474491	0.469898	0.381359	0.0629453	1
Scrn3|74616|locus1of1|1	-0.226786	0.0474503	0.469898	-0.0113898	0.920983	1
Nolc1|70769|locus1of1|4	0.340844	0.0474591	0.469898	0.0901938	0.599369	1
Marc1|66112|locus1of1|1	-0.332484	0.0474665	0.469898	0.230043	0.1706	1
Vgll3|73569|locus1of1|1	-0.467911	0.0475327	0.470269	0.404142	0.0868753	1
Sox8|20681|locus1of1|1	-0.476116	0.0476491	0.471136	0.114238	0.634598	1
Mir2861|100499514|locus1of1|1	-0.286719	0.0477258	NA	-0.0840733	0.561789	1
Prox1|19130|locus1of1|1	-0.47484	0.0477764	0.47211	-0.0197153	0.934525	1
Uqcrh|66576|locus1of1|1	0.308577	0.0478158	0.472214	-0.168655	0.279433	1
Wnt9a|216795|locus1of1|1	-0.47575	0.0479235	0.472599	0.122562	0.610391	1
B3galt2|26878|locus1of1|1	-0.47444	0.0479274	0.472599	0.467163	0.0514283	1
Apeh|235606|locus1of1|1	0.178708	0.0479415	0.472599	-0.147082	0.103064	1
Cobll1|319876|locus1of1|2	-0.341846	0.048099	0.473394	0.0485018	0.779102	1
Tat|234724|locus1of1|1	-0.381016	0.0481259	0.473394	0.286525	0.136997	1
Nfu1|56748|locus1of1|2	0.219681	0.0481343	0.473394	-0.242124	0.0293686	1
Ate1|11907|locus1of1|4	-0.298016	0.0481379	0.473394	0.249615	0.0976487	1
Gpr68|238377|locus1of1|3	-0.470435	0.0482462	0.474174	0.205858	0.38759	1
Zfp493|72958|locus1of1|1	-0.429001	0.0482979	0.474398	-0.0663212	0.760764	1
4930512J16Rik|75131|locus1of1|1	-0.256575	0.0483005	NA	-0.137418	0.288035	1
Deb1|26901|locus1of1|1	0.256745	0.0483406	0.474493	-0.13584	0.299573	1
Nsmaf|18201|locus1of1|1	-0.312934	0.0483759	0.474493	0.21329	0.17878	1
Tmem14c|66154|locus1of1|1	0.228256	0.0483946	0.474493	-0.0810912	0.483035	1
Lilrb4a|14728|locus1of1|2	-0.474707	0.0484704	0.474861	0.174299	0.468767	1
Myo9a|270163|locus1of1|1	-0.35366	0.0485167	0.474861	0.413153	0.0211178	1
Igsf6|80719|locus1of1|1	-0.475128	0.0485191	0.474861	-0.0813506	0.73553	1
Gpatch4|66614|locus1of1|3	0.338514	0.0485811	0.475183	-0.0727815	0.671517	1
Tpsb2|17229|locus1of1|1	-0.474113	0.048618	0.47526	-0.386294	0.10798	1
Zc2hc1a|67306|locus1of1|1	-0.375546	0.0489462	0.477328	0.133758	0.483389	1
Prkcsh|19089|locus1of1|3	0.199189	0.0489499	0.477328	-0.064304	0.524222	1
Wdr37|207615|locus1of1|3	-0.332888	0.0489502	0.477328	0.0180002	0.915163	1
Atad3a|108888|locus1of1|1	0.336201	0.0489628	0.477328	-0.267463	0.116977	1
Snrnp35|76167|locus1of1|1	0.299219	0.0489862	0.477328	-0.127246	0.402182	1
Slc25a35|71998|locus1of1|1	0.289014	0.0490045	0.477328	-0.118454	0.419975	1
Rpl8|26961|locus1of1|1	0.332914	0.0490924	0.477899	-0.277688	0.100727	1
Nudt4|71207|locus1of1|1	-0.264191	0.0492165	0.478444	0.14207	0.290192	1
Pyy|217212|locus1of1|1	0.431247	0.049239	0.478444	-0.108624	0.620398	1
Kif18b|70218|locus1of1|1	0.471589	0.0492481	0.478444	0.203371	0.396337	1
Tgtp2|100039796|locus2of2|1	-0.443713	0.0492654	0.478444	-0.02909	0.897427	1
She|214547|locus1of1|1	-0.473438	0.0493099	0.478593	0.0607903	0.800709	1
Tor1aip1|208263|locus1of1|3	-0.206512	0.0494964	0.479032	0.112915	0.282303	1
Neil2|382913|locus1of1|1	-0.428646	0.0495178	0.479032	-0.138126	0.524314	1
Mvb12a|73711|locus1of1|1	0.289167	0.0495298	0.479032	-0.314111	0.0329822	1
Mtfr2|71804|locus1of1|1	0.472813	0.0495501	0.479032	-0.211515	0.379731	1
Pcmtd1|319263|locus1of1|1	-0.274084	0.0495591	0.479032	0.2935	0.0356434	1
Fbxl3|50789|locus1of1|1	-0.365599	0.0495817	0.479032	0.17307	0.352551	1
Phlda3|27280|locus1of1|1	-0.452077	0.0496191	0.479032	0.0952626	0.679059	1
Bnc2|242509|locus1of1|1	-0.459404	0.0496684	0.479032	0.0709632	0.761662	1
Bambi|68010|locus1of1|1	0.421169	0.0496733	0.479032	0.135537	0.528392	1
Rpl31|114641|locus1of1|3	0.312538	0.049706	0.479032	-0.233687	0.1423	1
Als2cl|235633|locus1of1|3	0.243281	0.0497256	0.479032	0.24426	0.0480151	1
Sox9|20682|locus1of1|1	0.434308	0.0497709	0.479032	-0.111109	0.615507	1
Mef2a|17258|locus1of1|5	-0.285046	0.0497732	0.479032	0.290444	0.0454975	1
Eef1akmt1|68043|locus1of1|1	0.262006	0.0497901	0.479032	-0.224535	0.0927165	1
Galt|14430|locus1of1|2	0.284574	0.0498062	0.479032	-0.140111	0.334092	1
Kcnj15|16516|locus1of1|12	-0.452579	0.0498332	0.479032	0.294845	0.202045	1
Ube2j2|140499|locus1of1|6	0.339229	0.0498528	0.479032	-0.0622976	0.718601	1
Mrpl35|66223|locus1of1|1	0.260496	0.049899	0.479195	-0.176718	0.184172	1
Fut11|73068|locus1of1|1	-0.25664	0.0500461	0.48025	0.262765	0.0447878	1
Fem1c|240263|locus1of1|1	-0.274594	0.0500676	0.48025	0.0943389	0.499513	1
S1pr1|13609|locus1of1|1	-0.451126	0.0501146	0.480419	0.0945358	0.681371	1
Tmem243|652925|locus1of1|1	-0.308626	0.0501968	0.480925	0.126058	0.423341	1
Rab31|106572|locus1of1|1	-0.437658	0.0502454	0.481109	-0.294366	0.187792	1
Acat3|224530|locus1of1|1	-0.437048	0.0503347	0.481598	-0.250942	0.257744	1
Nos3|18127|locus1of1|1	-0.453574	0.0503553	0.481598	0.0746852	0.747238	1
Eldr|72735|locus1of1|5	0.469415	0.050441	0.482135	-0.00947031	0.96849	1
Lrrc1|214345|locus1of1|2	-0.275557	0.0505147	0.482453	0.113638	0.419751	1
Nop9|67842|locus1of1|1	0.244931	0.0505332	0.482453	-0.126378	0.312216	1
Zfp451|98403|locus1of1|3	-0.27697	0.0507699	0.483836	0.0478705	0.734986	1
Plekho2|102595|locus1of1|1	-0.440451	0.0508088	0.483836	-0.10424	0.643967	1
Pkd2|18764|locus1of1|1	-0.398488	0.0508279	0.483836	0.182124	0.37234	1
Adgrd1|243277|locus1of1|1	-0.469869	0.0508283	0.483836	0.123681	0.607217	1
Tnpo1|238799|locus1of1|2	-0.329208	0.0508586	0.483836	0.196043	0.244812	1
Ptpn14|19250|locus1of1|1	-0.470267	0.0508711	0.483836	0.0579004	0.810017	1
Mrfap1|67568|locus1of1|1	0.187434	0.0508849	0.483836	-0.109431	0.254466	1
Emb|13723|locus1of1|1	-0.393363	0.0509839	0.484495	0.219005	0.278528	1
Plekha4|69217|locus1of1|1	-0.467651	0.0510682	0.484708	-0.115226	0.630894	1
Ash2l|23808|locus1of1|3	0.214005	0.0510919	0.484708	0.00825651	0.939923	1
Hdac3|15183|locus1of1|1	0.176222	0.0511853	0.484708	-0.205131	0.022917	1
Gba2|230101|locus1of1|1	0.256158	0.0512176	0.484708	-0.0881825	0.500521	1
Slc7a9|30962|locus1of1|3	-0.447445	0.0512183	0.484708	0.103036	0.653456	1
Zfp420|233058|locus1of1|1	-0.390362	0.0512266	0.484708	0.114522	0.565114	1
Sh3bp5|24056|locus1of1|1	-0.347858	0.0512466	0.484708	-0.0098292	0.956101	1
Gm5113|330503|locus1of1|1	-0.388628	0.051258	0.484708	0.0724893	0.716004	1
Arxes2|76976|locus1of1|1	-0.405917	0.051282	0.484708	0.373989	0.072415	1
Ube2l6|56791|locus1of1|1	-0.387822	0.0513109	0.484708	0.00594654	0.976162	1
Nr2f6|13864|locus1of1|1	0.287262	0.0513321	0.484708	-0.27201	0.0650887	1
Ssbp1|381760|locus1of1|4	0.225563	0.0515263	0.486236	-0.0598913	0.606369	1
Lsm3|67678|locus1of1|1	0.249894	0.0515765	0.486236	-0.121577	0.344214	1
Evx1os|70593|locus1of1|1	0.433234	0.0515831	0.486236	-0.0252337	0.909331	1
Set|56086|locus1of1|2	0.279158	0.0516343	0.486239	0.0691988	0.629474	1
Il27ra|50931|locus1of1|1	-0.461551	0.0516786	0.486239	0.0446804	0.850037	1
Xpnpep3|321003|locus1of1|1	-0.347098	0.0517189	0.486239	0.279093	0.117513	1
Gm10649|100039211|locus1of1|1	0.444739	0.0517342	0.486239	0.0656474	0.774243	1
F13a1|74145|locus1of1|2	-0.441282	0.0517579	0.486239	-0.125598	0.579924	1
Odf3l1|382075|locus1of1|1	-0.418165	0.0517617	0.486239	0.240729	0.262657	1
Uqcrc1|22273|locus1of1|1	0.248472	0.0518817	0.487087	-0.297218	0.0200383	1
Rpl35|66489|locus1of1|1	0.331525	0.0519123	0.487094	-0.253337	0.137423	1
Gtf3a|66596|locus1of1|1	0.313681	0.0520118	0.487496	-0.0600357	0.709602	1
Dhtkd1|209692|locus1of1|1	-0.379395	0.0520147	0.487496	0.163845	0.401877	1
Tas1r1|110326|locus1of1|1	0.155064	0.052034	NA	0.011691	0.883392	1
Ndufa4|17992|locus1of1|1	0.342469	0.0520741	0.487733	-0.132755	0.451543	1
Nid2|18074|locus1of1|1	-0.416629	0.0520996	0.487733	-0.0541252	0.80105	1
Zbtb10|229055|locus1of1|1	0.317868	0.0521555	0.487978	0.112062	0.492755	1
Hivep1|110521|locus1of1|1	-0.340338	0.0522482	0.488218	0.106812	0.542192	1
Nek2|18005|locus1of1|1	0.463484	0.0523	0.488218	0.098518	0.679959	1
Cirh1a|21771|locus1of1|1	0.231582	0.0523122	0.488218	0.0102107	0.931742	1
Crym|12971|locus1of1|1	-0.459796	0.0523269	0.488218	-0.206592	0.383437	1
Cdk5rap3|80280|locus1of1|2	0.216083	0.0523577	0.488218	-0.249459	0.0249886	1
Cdh11|12552|locus1of1|1	-0.46507	0.0524136	0.488218	0.0917516	0.701951	1
Rpl10a|19896|locus1of1|1	0.363132	0.052419	0.488218	-0.275111	0.141704	1
Sparc|20692|locus1of1|2	-0.467162	0.0524199	0.488218	0.0304404	0.899424	1
Pmepa1|65112|locus1of1|1	-0.461931	0.0524671	0.488328	0.186708	0.433173	1
Haus1|225745|locus1of1|1	0.309726	0.0524915	0.488328	-0.0299667	0.851656	1
Limch1|77569|locus1of1|2	-0.464076	0.0525414	0.488328	0.203347	0.395575	1
Axin2|12006|locus1of1|1	0.406571	0.052551	0.488328	0.113866	0.586906	1
Rpn2|20014|locus1of1|1	0.238948	0.0526111	0.488441	-0.0641636	0.602633	1
Kansl1|76719|locus1of1|1	-0.324866	0.052623	0.488441	-0.0258389	0.877435	1
Cln6|76524|locus1of1|1	0.333099	0.0526926	0.488732	-0.109067	0.52572	1
Lrrc48|74665|locus1of1|1	-0.367294	0.052714	0.488732	0.0516107	0.783652	1
Abhd2|54608|locus1of1|1	-0.359354	0.0528258	0.488792	-0.0490803	0.791407	1
AW549877|106064|locus1of1|1	-0.272318	0.0528912	0.488792	0.22565	0.108532	1
Dusp28|67446|locus1of1|1	0.25728	0.0528931	0.488792	-0.32484	0.0156152	1
Rpl7a|27176|locus1of1|1	0.28246	0.0529013	0.488792	-0.107907	0.459593	1
Mrpl2|27398|locus1of1|2	0.25484	0.052903	0.488792	-0.223413	0.0898322	1
Kdf1|69073|locus1of1|2	0.294609	0.0529315	0.488792	-0.213753	0.159776	1
Tmed3|66111|locus1of1|1	0.180683	0.0529651	0.488792	-0.236376	0.0113452	1
Ngrn|83485|locus1of1|2	0.248248	0.0530006	0.488792	-0.0822856	0.52164	1
Zfp128|243833|locus1of1|1	-0.42198	0.0530204	0.488792	-0.0031907	0.988346	1
Cdk2|12566|locus1of1|2	0.287598	0.0530318	0.488792	-0.103505	0.485523	1
Usp43|216835|locus1of1|2	0.266945	0.053049	0.488792	0.0874131	0.525677	1
Mrps26|99045|locus1of1|1	0.249008	0.0531024	0.489008	-0.261443	0.0423742	1
Mir6236|102465959|locus1of1|1	0.450789	0.0531486	0.489103	-0.289959	0.21357	1
Cpeb3|208922|locus1of1|5	-0.362447	0.0532393	0.489103	0.211467	0.259618	1
Atp5d|66043|locus1of1|1	0.294461	0.053242	0.489103	-0.27855	0.0674893	1
H2-T22|15039|locus1of1|1	-0.439581	0.0532676	0.489103	-0.0711065	0.754034	1
Slc1a7|242607|locus1of1|1	-0.372828	0.0532839	0.489103	0.136134	0.477703	1
Miip|28010|locus1of1|1	0.349211	0.053292	0.489103	-0.143072	0.427489	1
Fpr1|14293|locus1of1|1	-0.317373	0.053338	0.489168	-0.0214907	0.896111	1
St6galnac2|20446|locus1of1|1	0.3872	0.0533769	0.489168	-0.0304791	0.879074	1
Neu3|50877|locus1of1|1	-0.458324	0.0534786	0.489168	-0.262834	0.268127	1
Adprhl2|100206|locus1of1|1	0.277266	0.0534817	0.489168	-0.0431179	0.764568	1
Tmem140|68487|locus1of1|1	-0.420088	0.0534864	0.489168	0.0686906	0.752165	1
Nme4|56520|locus1of1|1	0.390808	0.0535039	0.489168	-0.347729	0.0856533	1
Prr16|71373|locus1of1|1	-0.443124	0.0535083	0.489168	0.229217	0.317749	1
Gm15545|100502630|locus1of1|1	0.430972	0.0535771	0.489316	-0.118292	0.5958	1
Trappc2|66226|locus1of1|2	-0.349461	0.0536684	0.489316	0.127133	0.485247	1
Fam63b|235461|locus1of1|1	-0.318273	0.0536905	0.489316	0.267395	0.104974	1
Mrps9|69527|locus1of1|1	0.276551	0.053693	0.489316	-0.115119	0.421598	1
Gins2|272551|locus1of1|1	0.426367	0.0536962	0.489316	-0.178527	0.41875	1
Tcf24|100039596|locus1of1|1	-0.374291	0.0537459	0.489316	0.274804	0.156498	1
Ffar2|233079|locus1of1|5	0.463872	0.0537722	0.489316	-0.152964	0.524782	1
Sstr2|20606|locus1of1|2	0.288919	0.0537952	0.489316	0.221148	0.134361	1
Rps23|66475|locus1of1|1	0.297161	0.053835	0.489316	-0.176691	0.251612	1
Ccnb2|12442|locus1of1|1	0.458264	0.0538358	0.489316	0.00875241	0.970621	1
Ptgis|19223|locus1of1|1	-0.463388	0.0538535	0.489316	-0.170252	0.47874	1
Cdh5|12562|locus1of1|1	-0.458687	0.0540009	0.490383	0.00389577	0.986939	1
Ddx39|68278|locus1of1|1	0.295665	0.0541101	0.490904	-0.221373	0.149131	1
Zfp563|240068|locus1of1|1	-0.333145	0.0541199	0.490904	0.065698	0.704346	1
Cgref1|68567|locus1of1|2	0.45738	0.0541487	0.490904	0.0596491	0.80171	1
Tmem179b|67706|locus1of1|3	0.225903	0.054182	0.490904	-0.125411	0.284967	1
Thg1l|66628|locus1of1|2	0.299745	0.0542082	0.490904	0.0942589	0.544302	1
Plagl1|22634|locus1of1|1	-0.423292	0.0543014	0.491476	0.303717	0.167121	1
Msr1|20288|locus1of1|2	-0.463163	0.0543779	0.491734	-0.389293	0.105893	1
Ltc4s|17001|locus1of1|4	-0.459736	0.0543901	0.491734	-0.133281	0.5772	1
Aida|108909|locus1of1|1	-0.315819	0.054436	0.491734	0.155112	0.344544	1
Prmt1|15469|locus1of1|4	0.299041	0.0544502	0.491734	-0.156513	0.31417	1
Cir1|66935|locus1of1|1	-0.351759	0.0544847	0.491775	0.147502	0.419516	1
Kcna3|16491|locus1of1|1	-0.367024	0.0546991	0.493437	0.0870139	0.649125	1
Pkd1|18763|locus1of1|1	-0.238179	0.0548361	0.494305	0.056355	0.649478	1
Smyd2|226830|locus1of1|1	0.32139	0.0548824	0.494305	-0.184897	0.268976	1
L1cam|16728|locus1of1|1	0.353073	0.0548859	0.494305	0.229819	0.211157	1
Rdx|19684|locus1of1|3	-0.411485	0.0549737	0.494512	-0.0354065	0.868822	1
Rprm|67874|locus1of1|1	0.426263	0.0550262	0.494512	-0.128674	0.562152	1
Cacna1e|12290|locus1of1|1	-0.353103	0.0550424	0.494512	0.39218	0.0327267	1
Trim30a|20128|locus1of1|1	-0.452884	0.0550559	0.494512	-0.144964	0.539117	1
Nr1d2|353187|locus1of1|1	-0.264277	0.05506	0.494512	0.415253	0.00256278	1
Pten|19211|locus1of1|1	-0.259666	0.0551352	0.494916	0.283138	0.0365357	1
Tank|21353|locus1of1|3	-0.264096	0.0551804	0.49505	-0.041696	0.762005	1
Cyp2c69|100043108|locus1of1|1	0.455142	0.0552791	0.495636	-0.255512	0.281888	1
Tchh|99681|locus1of1|1	-0.455471	0.0553185	0.495636	-0.081974	0.730162	1
Socs1|12703|locus1of1|2	0.422433	0.0553423	0.495636	-0.0847026	0.70073	1
Troap|78733|locus1of1|2	0.445353	0.0553668	0.495636	0.275842	0.23326	1
Pard6g|93737|locus1of1|1	-0.44219	0.0554017	0.495677	0.0236682	0.918296	1
Gm7609|665378|locus1of1|1	-0.259745	0.0554047	NA	0.229599	0.0917228	1
Them7|74088|locus1of1|2	-0.241073	0.0554711	NA	0.0207937	0.868072	1
Tmem71|213068|locus1of1|1	-0.453118	0.0554731	0.495983	0.0584161	0.804765	1
Gm12657|667250|locus1of1|1	0.340924	0.0554965	0.495983	-0.16381	0.355582	1
Erp27|69187|locus1of1|1	-0.243395	0.0555395	NA	-0.0513131	0.685707	1
Mpz|17528|locus1of1|3	0.395033	0.0555848	0.496295	-0.060976	0.7668	1
Sulf2|72043|locus1of1|3	-0.458861	0.0556094	0.496295	0.329388	0.169448	1
Tmed4|103694|locus1of1|1	0.157974	0.0556224	0.496295	-0.0546295	0.50742	1
Srr|27364|locus1of1|2	-0.280483	0.0557703	0.497072	-0.0389676	0.79033	1
Hypk|67693|locus1of1|1	0.248813	0.0557902	0.497072	-0.159099	0.221516	1
Fuom|69064|locus1of1|4	0.322501	0.0558006	0.497072	-0.168034	0.319301	1
Prc1|233406|locus1of1|3	0.456636	0.0558686	0.497407	0.148852	0.533073	1
Clec16a|74374|locus1of1|2	-0.258384	0.0560249	0.498527	-0.0278197	0.836776	1
Fndc3a|319448|locus1of1|1	-0.350623	0.056078	0.498713	0.10401	0.570862	1
Txnrd3|232223|locus1of1|4	0.290226	0.0561102	0.498713	0.0811596	0.59299	1
Ccser2|72972|locus1of1|2	-0.30246	0.0561372	0.498713	0.320397	0.0430743	1
Ndufb4|68194|locus1of1|1	0.310134	0.0561686	0.498721	-0.225809	0.165409	1
Dhps|330817|locus1of1|1	0.291091	0.0562009	0.498737	-0.0969055	0.52472	1
Tsacc|76927|locus1of1|1	0.367509	0.0563428	0.499726	-0.336446	0.0819267	1
Gm1123|382097|locus1of1|1	0.392554	0.0564183	0.499986	0.0620265	0.763082	1
Phb|18673|locus1of1|1	0.266997	0.0565379	0.499986	-0.209661	0.134411	1
Galnt2|108148|locus1of1|1	-0.283265	0.0566631	0.499986	-0.0412207	0.781523	1
Tmem223|66836|locus1of1|1	0.253262	0.0566804	0.499986	-0.265213	0.0468968	1
Gatad2b|229542|locus1of1|1	-0.319194	0.0566988	0.499986	-0.0942279	0.572698	1
Pofut2|80294|locus1of1|1	0.239488	0.0567367	0.499986	-0.0709719	0.5723	1
Anp32b|67628|locus1of1|1	0.250961	0.0567623	0.499986	-0.0709537	0.590099	1
Hmgb2|97165|locus1of1|1	0.35778	0.0567909	0.499986	-0.0741369	0.693011	1
Sgms1|208449|locus1of1|3	-0.278254	0.0568616	0.499986	0.103805	0.476442	1
Zfp120|104348|locus1of1|2	-0.328228	0.0568781	0.499986	0.13236	0.442519	1
Zfhx3|11906|locus1of1|1	0.325645	0.0569412	0.499986	-0.148739	0.384675	1
Fnip1|216742|locus1of1|1	-0.367098	0.0569598	0.499986	0.378194	0.0497969	1
Ptar1|72351|locus1of1|1	-0.431743	0.0569811	0.499986	0.194762	0.390243	1
1700030K09Rik|72254|locus1of1|1	-0.265256	0.0570244	0.499986	-0.288119	0.0367633	1
Erh|13877|locus1of1|1	0.317022	0.0570368	0.499986	-0.148257	0.373874	1
Brix1|67832|locus1of1|1	0.288041	0.0570816	0.499986	0.107976	0.475826	1
Nin|18080|locus1of1|6	-0.42819	0.0570875	0.499986	0.424061	0.0597115	1
Rps4x|20102|locus1of1|1	0.288865	0.0570966	0.499986	-0.13744	0.365352	1
Nav3|260315|locus1of1|1	-0.400668	0.0570996	0.499986	0.330663	0.116866	1
Hk3|212032|locus1of1|4	-0.454792	0.0571125	0.499986	-0.0631859	0.791377	1
Zpbp|53604|locus1of1|2	-0.285139	0.0571135	0.499986	-0.0131447	0.930039	1
Zfp955b|100043468|locus1of1|1	-0.345115	0.0571335	0.499986	0.0130051	0.942813	1
Cdx1|12590|locus1of1|1	0.279381	0.0571373	0.499986	-0.15419	0.29375	1
Trmt61a|328162|locus1of1|3	0.385334	0.0571392	0.499986	-0.0206364	0.918924	1
Stip1|20867|locus1of1|1	0.190782	0.0571507	0.499986	-0.17114	0.0877766	1
Adra1a|11549|locus1of1|4	-0.254131	0.0571665	0.499986	0.0478274	0.720908	1
Derl3|70377|locus1of1|1	0.454712	0.0572318	0.500189	0.0735984	0.758483	1
Ergic1|67458|locus1of1|1	0.247261	0.0572509	0.500189	-0.135406	0.297659	1
Hsf4|26386|locus1of1|4	-0.442999	0.0573572	0.500679	-0.141286	0.544119	1
9330151L19Rik|414085|locus1of1|1	0.403419	0.0573682	0.500679	0.195509	0.355339	1
Nedd4|17999|locus1of1|1	-0.26054	0.0574264	0.50081	0.154089	0.261143	1
2610016A17Rik|100503074|locus1of1|1	-0.241485	0.0574444	0.50081	0.0612737	0.629604	1
Gm19522|100503040|locus1of1|1	-0.412059	0.05764	0.502199	0.0989365	0.648553	1
Bzw2|66912|locus1of1|1	0.340852	0.0576652	0.502199	-0.169082	0.346232	1
Spice1|212514|locus1of1|1	-0.217594	0.0577423	0.502604	0.174236	0.121886	1
Cep97|74201|locus1of1|4	-0.351259	0.0578497	0.503034	0.209174	0.25989	1
Rnf5|54197|locus1of1|1	0.201575	0.0578593	0.503034	-0.195637	0.0655756	1
Tcerg1|56070|locus1of1|3	0.22865	0.057884	0.503034	0.0789327	0.511842	1
Crisp2|22024|locus1of1|2	-0.178081	0.0579633	NA	-0.0296444	0.751677	1
4930511A08Rik|78178|locus1of1|1	0.421083	0.0580038	0.503808	-0.205642	0.359422	1
Alpk2|225638|locus1of1|1	-0.306834	0.0580111	NA	-0.0601432	0.712391	1
C2cd4c|237397|locus1of1|2	0.456263	0.0580363	0.503823	-0.00945566	0.968669	1
Spns3|77577|locus1of1|1	-0.451894	0.0582238	0.505182	-0.0473649	0.842434	1
Slc38a1|105727|locus1of1|3	-0.328906	0.0582622	0.505248	0.11502	0.507806	1
Enpep|13809|locus1of1|1	-0.45157	0.0584777	0.506377	0.744045	0.0018232	1
Ghrh|14601|locus1of1|2	-0.302031	0.0584852	0.506377	-0.0630784	0.691344	1
Fyn|14360|locus1of1|3	-0.435119	0.0585079	0.506377	0.112994	0.62325	1
Slc25a30|67554|locus1of1|1	-0.366465	0.0585516	0.506377	0.225509	0.242404	1
1700003D09Rik|69338|locus1of1|1	0.452636	0.0585774	0.506377	-0.152195	0.524402	1
F7|14068|locus1of1|1	-0.367342	0.0585975	0.506377	-0.230073	0.238629	1
Fam98b|68215|locus1of1|1	0.262519	0.058609	0.506377	-0.0442356	0.749595	1
Fgf5|14176|locus1of1|2	-0.36777	0.0587078	0.506956	0.229013	0.238826	1
Inpp5b|16330|locus1of1|2	-0.267568	0.058738	0.506956	-0.0442168	0.754485	1
Krit1|79264|locus1of1|3	-0.264129	0.0588127	0.507333	0.118831	0.395321	1
Fer1l4|74562|locus1of1|1	0.451222	0.0588994	0.507634	0.380584	0.110968	1
Fam151a|230579|locus1of1|1	-0.391818	0.0589174	0.507634	-0.129662	0.53087	1
P2rx6|18440|locus1of1|2	-0.439655	0.0589407	0.507634	-0.0145939	0.950006	1
2410002F23Rik|668661|locus1of1|1	0.343944	0.0589832	0.507733	-0.0878304	0.629008	1
Fam192a|102122|locus1of1|1	0.180557	0.0590145	0.507736	-0.0401853	0.673864	1
Ndnl2|66647|locus1of1|1	0.281844	0.0590877	0.508098	0.0613385	0.680274	1
Rfc5|72151|locus1of1|1	0.320711	0.0591996	0.508793	-0.154914	0.360903	1
Ptprq|237523|locus1of1|1	-0.303619	0.0592886	0.50929	-0.14914	0.354132	1
Hes5|15208|locus1of1|1	0.271857	0.0594376	NA	0.0478872	0.741223	1
Sfn|55948|locus1of1|1	0.338961	0.059491	0.510169	-0.339064	0.0594008	1
Drg1|13494|locus1of1|1	0.178771	0.0595143	0.510169	-0.0891316	0.34742	1
Ada|11486|locus1of1|2	0.305816	0.0595429	0.510169	-0.155898	0.335555	1
Timp2|21858|locus1of1|1	-0.433575	0.0595624	0.510169	0.0306814	0.893942	1
Trim10|19824|locus1of1|1	-0.388294	0.0595914	0.510169	0.0890571	0.669182	1
Dennd2a|209773|locus1of1|1	-0.451013	0.0596159	0.510169	-0.0146012	0.951375	1
Ifih1|71586|locus1of1|2	-0.380842	0.059628	0.510169	0.10885	0.590296	1
Oxld1|66431|locus1of1|1	0.348803	0.0596501	0.510169	-0.23055	0.213546	1
Fam213b|66469|locus1of1|1	-0.319136	0.0596938	0.510169	-0.0345226	0.838982	1
Zfp157|72154|locus1of1|1	-0.30472	0.0597026	0.510169	-0.038282	0.812177	1
Psg25|114868|locus1of1|1	-0.231328	0.0599019	NA	0.0769944	0.531982	1
G6pc2|14378|locus1of1|3	-0.376087	0.0599204	0.511477	0.0242218	0.903606	1
Epb41l4aos|69749|locus1of1|2	0.398649	0.0599645	0.511477	-0.255974	0.227326	1
Galnt10|171212|locus1of1|1	0.256074	0.0599761	0.511477	-0.0282425	0.835657	1
Dkk2|56811|locus1of1|1	0.411	0.0599808	0.511477	0.141987	0.516023	1
Plcg1|18803|locus1of1|1	-0.250322	0.060052	0.511819	0.0750626	0.572462	1
Mrc2|17534|locus1of1|1	-0.452402	0.0602287	0.512913	0.0381733	0.874028	1
Lrrc26|227618|locus1of1|1	0.293598	0.0603153	0.512913	-0.138689	0.374761	1
2210016L21Rik|72357|locus1of1|1	0.288434	0.0603315	0.512913	-0.185106	0.228242	1
Gbp11|634650|locus1of1|2	-0.343575	0.0603531	0.512913	0.291828	0.110476	1
Vezt|215008|locus1of1|4	-0.223122	0.0603621	0.512913	0.0199072	0.866976	1
Mlycd|56690|locus1of1|1	0.214794	0.0603686	0.512913	-0.151112	0.186305	1
Tsta3|22122|locus1of1|1	0.265993	0.06043	0.513169	-0.189026	0.18208	1
A530053G22Rik|208079|locus1of1|1	-0.253643	0.0604719	0.513258	0.137907	0.306737	1
Tnfrsf17|21935|locus1of1|1	0.435137	0.0605085	0.513302	0.175784	0.447956	1
Sorcs2|81840|locus1of1|1	0.372884	0.0606155	0.5137	-0.103946	0.600235	1
Fbxl6|30840|locus1of1|1	0.216896	0.0606661	0.5137	-0.0839172	0.465576	1
Tuba1a|22142|locus1of1|1	-0.434668	0.06068	0.5137	0.111965	0.628959	1
Mlip|69642|locus1of1|1	0.448077	0.0606809	0.5137	0.139975	0.557239	1
Pou2f2|18987|locus1of1|4	-0.433976	0.0608227	0.514118	-0.030067	0.896721	1
Atp1a2|98660|locus1of1|1	-0.435307	0.0608551	0.514118	0.240689	0.299964	1
Jtb|23922|locus1of1|1	0.2348	0.0608572	0.514118	-0.0137132	0.91288	1
Oas2|246728|locus1of1|1	-0.440996	0.0609201	0.514118	0.12384	0.59793	1
Usp25|30940|locus1of1|1	-0.315343	0.060936	0.514118	0.181647	0.280285	1
9030204H09Rik|77665|locus1of1|1	0.436775	0.0609472	0.514118	0.0515743	0.824417	1
Il5ra|16192|locus1of1|1	-0.299358	0.0609502	0.514118	0.0583203	0.715278	1
Rdh7|54150|locus1of1|2	-0.281254	0.0610222	NA	-0.198402	0.186292	1
Psmb2|26445|locus1of1|1	0.142756	0.0611108	0.51503	-0.161164	0.034335	1
Gmpr|66355|locus1of1|1	0.334015	0.0611529	0.51503	-0.481465	0.00695589	1
H2-M2|14990|locus1of1|1	-0.450735	0.0611841	0.51503	0.269355	0.263235	1
Sfpq|71514|locus1of1|2	0.325879	0.0612231	0.51503	0.0845661	0.627089	1
Ldlrad4|52662|locus1of1|1	-0.413226	0.061243	0.51503	0.110421	0.617028	1
Spcs1|69019|locus1of1|1	0.183786	0.0612472	0.51503	-0.0818902	0.404522	1
Eps15|13858|locus1of1|2	-0.25369	0.061299	0.51509	0.08756	0.518464	1
Irak1bp1|65099|locus1of1|2	-0.449967	0.0613368	0.51509	0.0678042	0.777981	1
Ndufb6|230075|locus1of1|1	0.206067	0.061371	0.51509	-0.380305	0.000559683	1
E2f2|242705|locus1of1|2	0.416998	0.0614217	0.51509	-0.188642	0.397875	1
Cplx2|12890|locus1of1|1	-0.418336	0.0614531	0.51509	0.0898143	0.687996	1
Mak|17152|locus1of1|3	-0.295397	0.0614884	NA	-0.0173367	0.912414	1
Oas1b|23961|locus1of1|2	-0.445809	0.0615091	0.51509	-0.109455	0.64605	1
Timp3|21859|locus1of1|1	-0.346397	0.0615563	0.51509	-0.173901	0.347976	1
Rbmxl1|19656|locus1of1|2	0.350492	0.06158	0.51509	-0.0419009	0.822684	1
Ndufa2|17991|locus1of1|1	0.257488	0.0616148	0.51509	-0.241036	0.0803676	1
Xlr3a|22445|locus1of1|1	-0.450147	0.0616173	0.51509	0.249321	0.30056	1
Col8a1|12837|locus1of1|1	0.445759	0.0616264	0.51509	-0.0810476	0.733959	1
Dhrsx|236082|locus1of1|1	0.344678	0.0616621	0.51509	-0.227434	0.21763	1
Otulin|432940|locus1of1|1	0.208305	0.0616635	0.51509	-0.217287	0.0512989	1
Cobl|12808|locus1of1|3	-0.35942	0.0617323	0.51518	0.20436	0.288019	1
Depdc1b|218581|locus1of1|1	0.449848	0.0617372	0.51518	0.166097	0.490342	1
Bbx|70508|locus1of1|1	-0.295247	0.0618108	0.515201	0.177078	0.262629	1
Uqcrfs1|66694|locus1of1|1	0.19244	0.0618215	0.515201	-0.13514	0.189641	1
Klhl14|225266|locus1of1|1	-0.321653	0.0618983	0.515201	-0.0865556	0.614588	1
Eda2r|245527|locus1of1|3	-0.434686	0.0619125	0.515201	0.0549296	0.813664	1
Tecr|106529|locus1of1|2	0.234015	0.0619328	0.515201	-0.14183	0.257615	1
Phlda1|21664|locus1of1|1	0.412138	0.0619822	0.515201	-0.113204	0.607609	1
[truncated: 23,498 more rows]
