# Supplementary material for: An obesity-associated gut microbiome reprograms the intestinal epigenome and leads to altered colonic gene expression
Source: Genome Biol. 2018 Jan 23;19:7. doi: 10.1186/s13059-018-1389-1 (PMC5782396; doi:10.1186/s13059-018-1389-1)
Supplement: Supplementary file 7 — The table presents the sequences of primer sets used for ChIP-PCR. (XLSX 35 kb) [file 13059_2018_1389_MOESM7_ESM.xlsx]

## Sheet: Primers for gene expreesion
Gene ID	Forward	Reverse
Cpm	CCCAGTGCTTTGAAATTACCCT	TGTTATCGTTCCAAAAGAGCGG
Zbtb10	TTTGATGCCTGGCACTTCAAG	AGTCACCATTTTCCCACGTTTC
Mfsd2A	AGAAGCAGCAACTGTCCATTT	CTCGGCCCACAAAAAGGATAAT
Lgals3bp	TGCTGGTTCCAGGGACTCAA	CCACCGGCCTCTGTAGAAGA
Scpep1	CTGCTGCTCCTATCGTTCTTAC	CCTTTCGGACAGTCACATAATCC
Ddit3	CTGGAAGCCTGGTATGAGGAT	CAGGGTCAAGAGTAGTGAAGGT
Gcsh	ATGTCGCTGCAAGTGTCGAG	ACCGTTCCAATACCTTCCTCT
Klk7	CTCCTTTCCCTGATAACTGTGC	GGGTGCGAGCCTTCTTTACAT
Ankrd13d	GGAAGCCCTGACCAACACAC	CTGTTCCCTCGAAGACAACTC
Ccdc85b	GCAGGAGGTGAATCGGCAG	TTCGCCCAGTGCTAAGCAAA
Hoxc6	AATTCCACCGCCTATGATCCA	ACATTCTCCTGTGGCGAATAAAA
Kalrn	CCGACTCTTGGACTACCTTATGA	CGACCCTACAGTTGTGCAG
Sftpd	AAGGTCCACGGGGTGAGAA	TTTGCCTTGAGGTCCTATGTTC
Gimap4	CGGGGTTCATCCCAGAAAGTT	CCCCAAGGATACTGTTCCCTG
Gpr68	TATCTTGCCCCATCGACCACA	AGTACCCGAAGTAGAGGGACA
Rab23	CCACAGACAGGGAATCTTTTGAA	GGTAGAACCTCAGCTTTAGCCT
Dgke	TGGTCCTATGGACGCTGTG	CTGAACAGGTCGGTGTCACG
Gpx8	CCTTTCGCTGCCTACCCATTA	GAGTAGAAGCTGTTGGTTCTCG
Ras51ap2	GCTGTTGGCAGTCTGGAATCT	GGTGGAGCATGACTCACTTCT
Krtcap3	ATGGGCGGAGGGAGTAGAG	GCAGAACAGTACCATGCAACAC
Gtf3c4	GTTTCGCCTCATGGTGACTC	CATCGCAGATAAGCTCCAGCA
Yipf2	AGATGCAGCTACTACTAGCCAA	CCTCCCCTACTTCAGCTCCATA
Tmem41A	AAGTTCTTCGAGAGTACCGGA	GCCAAAACATTCAGGAAGCTG
Ino80	GCAGGACGTGGTCACTCAG	TTAGACACATTGTACCCGTATGC
Clptm1	ATCAAAGGCGTTCTGTTCAGG	TTGGGGAATAGGTTTCGGCTG
Ptprf	CTGCTCTCGTGATGCTTGGTT	ATCCACGTAATTCGAGGCTTG
Cfh	AGGCTCGTGGTCAGAACAAC	GTTAGACGCCACCCATTTTCC
Cybrd1	TTCCTGTCGGTGATCTTCGTG	CCCGGCATGGATGGATTTCA
Prss12	GGCAGACCTTGGTGCTTCTAT	CACTCGACCTTCATGCCCA
Aebp1	TTGGAAACGCTGGATCGGTTA	CTTGACCTTGCCAGGCATTT
Bnc1	ATGGCTGAGGCTATCGGCT	AGGCTGCTAATATCGAACACCA
Fmo2	AGTGGCCTAATCTCTCTGAAGT	CATCGGGAAGTCACTGAAACAG
Tk1	AAGTGCCTGGTCATCAAGTATG	GCTGCCACAATTACTGTCTTGC
Ube2C	CTCCGCCTTCCCTGAGTCA	GGTGCGTTGTAAGGGTAGCC
Birc5	CTACCGAGAACGAGCCTGATT	AGCCTTCCAATTCCTTAAAGCAG
CcnF	GTAGGTGTGCCAAGTGTTTCT	TTCTGGGAGACTCAAGATGGTT
Fam64a	CCTGAACCTCGGTAACGGC	GGCTCCTCGCTTCCTTCTC
Stmn1	TCTGTCCCCGATTTCCCCC	AGCTGCTTCAAGACTTCCGC
Muc2	AGGGCTCGGAACTCCAGAAA	CCAGGGAATCGGTAGACATCG

## Sheet: Primers for ChIP
ID	Location	Forward	Reverse
loss1	chr2:59,555,940-59,556,177	GAAGTACCTGCCATTGGTGAT	TCCCAAGGATAGAGCTATGT
loss2	chr8:81,902,606-81,902,841	GAGTTGACAATGAAGATTAAC	TGGTCAGAATCAGATGCAGA
loss3	chr13:34,012,091-34,012,336	TGCATAGACACCAGAAGCATG	TGGCTGGACAACATTTTGTG
gain1	chr8:49,080,037-49,080,282	GTTCTCCGAGTTGCTTTCAA	ATGAGGAGACCCAAGACTGAC
gain2	chr15:41,677,696-41,677,899	AAATCAAAGCACGGCGATAG	GGATTCTTTCTCCTTACAGG
gain3	chr4:106,216,862-106,217,109	TGAATACTCCTAGGGGCTTA	CTCTCTCTTAAGACATCTGCA
gain4	chr16:85,291,899-85,292,118	TTTGGCGGACTGAATGAACT	TCTATTTGTCTGGCACCTGGT
